# Supplementary material for: Dynamics of gene regulatory networks and their dependence on network topology and quantitative parameters – the case of phage λ
Source: BMC Bioinformatics. 2019 May 31;20:296. doi: 10.1186/s12859-019-2909-z (PMC6544977; doi:10.1186/s12859-019-2909-z)
Supplement: Supplementary file 1 — Software package implementing our proposed method of attractor analysis. It contains source files, user manual and the phage λ model described in this manuscript. Following subsections describe files from the package. ModelDescription.txt: Definition of the phage λ model that is analysed within this paper. ModelConstraints.txt: File that specifies partial constraints for the orderings of binding site affinities. Here, the constraints are applicable to our phage λ model. HSM_graph_analysis.cpp: The main component of the software that identifies all feasible states of a system. HSM_graph_analysis.h: The second component of the software for graph analysis. It is a C++ header file which contains definitions of classes and data structures. HSM_instructions.pdf: Instructions for compiling and running the software that constructs a graph describing all possible states of a system. Formats of input and output files are described as well. Thr.txt: File containing the orderings of binding site affinities for all proteins. ExtractStates.pl: Perl script that extracts all stable states from a state transition graph. MergeStates.pl: Perl script that characterises and summarises stable states. It aggregates the information about stable states for several state graphs. AnalyseStates.pl: Perl script that characterises stable states of a system by describing the feasible behaviours within them. ThresholdOrderings.pl: Perl script that generates all linear orderings of binding site thresholds that are consistent with a set of constraints defining partially known orderings. (ZIP 84 kb) [file 12859_2019_2909_MOESM1_ESM.zip]

Archive with 18 entries (15 files):
- HSM/
- HSM/AnalyseStates.pl
- HSM/ExtractStates.pl
- HSM/HSM_graph_analysis.cpp
- __MACOSX/
- __MACOSX/HSM/
- __MACOSX/HSM/._HSM_graph_analysis.cpp
- HSM/HSM_graph_analysis.h
- __MACOSX/HSM/._HSM_graph_analysis.h
- HSM/HSM_instructions.pdf
- __MACOSX/HSM/._HSM_instructions.pdf
- HSM/MergeStates.pl
- HSM/ModelConstraints.txt
- __MACOSX/HSM/._ModelConstraints.txt
- HSM/ModelDescription.txt
- __MACOSX/HSM/._ModelDescription.txt
- HSM/Thr.txt
- HSM/ThresholdOrderings.pl
