# Supplementary material for: Dynamics of gene regulatory networks and their dependence on network topology and quantitative parameters – the case of phage λ
Source: BMC Bioinformatics. 2019 May 31;20:296. doi: 10.1186/s12859-019-2909-z (PMC6544977; doi:10.1186/s12859-019-2909-z)
Supplement: Supplementary file 1 — Software package implementing our proposed method of attractor analysis. It contains source files, user manual and the phage λ model described in this manuscript. Following subsections describe files from the package. ModelDescription.txt: Definition of the phage λ model that is analysed within this paper. ModelConstraints.txt: File that specifies partial constraints for the orderings of binding site affinities. Here, the constraints are applicable to our phage λ model. HSM_graph_analysis.cpp: The main component of the software that identifies all feasible states of a system. HSM_graph_analysis.h: The second component of the software for graph analysis. It is a C++ header file which contains definitions of classes and data structures. HSM_instructions.pdf: Instructions for compiling and running the software that constructs a graph describing all possible states of a system. Formats of input and output files are described as well. Thr.txt: File containing the orderings of binding site affinities for all proteins. ExtractStates.pl: Perl script that extracts all stable states from a state transition graph. MergeStates.pl: Perl script that characterises and summarises stable states. It aggregates the information about stable states for several state graphs. AnalyseStates.pl: Perl script that characterises stable states of a system by describing the feasible behaviours within them. ThresholdOrderings.pl: Perl script that generates all linear orderings of binding site thresholds that are consistent with a set of constraints defining partially known orderings. (ZIP 84 kb) [file 12859_2019_2909_MOESM1_ESM.zip › HSM/AnalyseStates.pl]

#!~/bin/perl-5.8.5 -w
my $attractorFile = $ARGV[0];
my $summaryFile = $ARGV[1];

sub trim($)
{
	my $string = shift;
	$string =~ s/^\s+//;
	$string =~ s/\s+$//;
	return $string;
};

open (inLoci, $attractorFile) or die "Cannot create attractor file.";
open (outLoci, $summaryFile) or die "Cannot create summary output file.";

my @items; my @localItems; my $i; my $j; my $h;

my $compNo = -1;
my $insideSubgraph = 0;
my $initialPart = 0;

my $vertCount; my $obsSeq; my $p;
my $vertLabel; my $vertName; my $vert; my $vertLongDescr;

my @componentVert;
my @compCharact;
my @proteinList;

# Read model file and constraints for threshold orderings.
while (<inLoci>) {
  if ($_ =~ m{subgraph\s*}gx) {
		$insideSubgraph = 1;
		$initialPart = 1;
		$vertCount = 0;
	};
	if ($_ =~ m{\}\s*}gx) {
    if ($insideSubgraph == 1) {
		  $insideSubgraph = 0;
		  $componentVert[$compNo] = $vertCount;
	  };
	};
	if ($_ =~ m{color\s*}gx) {
    if ($initialPart == 1) {
		  $initialPart = 0;
		  if ($_ =~ m{magenta\s*}gx) {
			  $compNo++;
		  };
		  if ($_ =~ m{blue\s*}gx) {
			  $compNo++;
		  };
			if ($_ =~ m{brown\s*}gx) {
			  $compNo++;
		  };

      for ($h = 0; $h < @proteinList; $h++) {
		    $compCharact[$compNo][$h] = 0;
		  };
	  };
	};

	if ($insideSubgraph == 1) {
		if ($_ =~ m{v[0-9]+\s*}gx) {
			$vertCount++;

			@items = split(/\[/, $_);
			$vertName = trim($items[0]);
			$vertLongDescr = trim($items[1]);

			if ($vertLongDescr =~ m{state\s*}gx) {
				$p = pos($vertLongDescr);

				$obsSeq = substr($vertLongDescr, 0, $p - 9);

				@localItems = split(/ /, $obsSeq);

				for ($h = 0; $h < (@localItems / 2); $h++) {
					$vertLabel = $localItems[$h * 2 + 1];
					if ($h == 0) {
						my $protName = $localItems[0];
						if ($protName =~ m{label}gx) {
							$p = pos($protName);
							$proteinList[$h] = substr($protName, $p + 2, length($protName));
						};
					} else {
					  $proteinList[$h] = $localItems[$h * 2];
				  };
					if ($vertLabel eq "u") {
						$compCharact[$compNo][$h]++;
					} else {
						$compCharact[$compNo][$h]--;
					};
				};
		  };
		};
	};
};

close inLoci;

for ($i = 0; $i < @componentVert; $i++) {
	$vert = $componentVert[$i];
	my $compNo = $i + 1;
	print outLoci "component $compNo vertices $vert\n";
	for ($h = 0; $h < @proteinList; $h++) {
		my $currProt = $proteinList[$h];
		my $growth = $compCharact[$i][$h];
		if ($h > 0) {
			print outLoci " | ";
		};
		print outLoci "$currProt $growth";
	};
	print outLoci "\n";
};

close outLoci;
