# Supplementary material for: Dynamics of gene regulatory networks and their dependence on network topology and quantitative parameters – the case of phage λ
Source: BMC Bioinformatics. 2019 May 31;20:296. doi: 10.1186/s12859-019-2909-z (PMC6544977; doi:10.1186/s12859-019-2909-z)
Supplement: Supplementary file 1 — Software package implementing our proposed method of attractor analysis. It contains source files, user manual and the phage λ model described in this manuscript. Following subsections describe files from the package. ModelDescription.txt: Definition of the phage λ model that is analysed within this paper. ModelConstraints.txt: File that specifies partial constraints for the orderings of binding site affinities. Here, the constraints are applicable to our phage λ model. HSM_graph_analysis.cpp: The main component of the software that identifies all feasible states of a system. HSM_graph_analysis.h: The second component of the software for graph analysis. It is a C++ header file which contains definitions of classes and data structures. HSM_instructions.pdf: Instructions for compiling and running the software that constructs a graph describing all possible states of a system. Formats of input and output files are described as well. Thr.txt: File containing the orderings of binding site affinities for all proteins. ExtractStates.pl: Perl script that extracts all stable states from a state transition graph. MergeStates.pl: Perl script that characterises and summarises stable states. It aggregates the information about stable states for several state graphs. AnalyseStates.pl: Perl script that characterises stable states of a system by describing the feasible behaviours within them. ThresholdOrderings.pl: Perl script that generates all linear orderings of binding site thresholds that are consistent with a set of constraints defining partially known orderings. (ZIP 84 kb) [file 12859_2019_2909_MOESM1_ESM.zip › HSM/ExtractStates.pl]

#!~/bin/perl-5.8.5 -w
my $graphFile = $ARGV[0];
my $attractorFile = $ARGV[1];

sub trim($)
{
	my $string = shift;
	$string =~ s/^\s+//;
	$string =~ s/\s+$//;
	return $string;
};

open (inLoci, $graphFile) or die "Cannot create graph file.";
open (outLoci, $attractorFile) or die "Cannot create attractor output file.";

my %vertIndex;
my $vert; my @items;

my $compNo = 0;
my $subgraphDescr = "";
my $keepComponent = 0;
my $insideSubgraph = 0;
my $initialPart = 0;

print outLoci "digraph {\n";
print outLoci "graph [dpi=300];\n";
print outLoci "rankdir=TB;\n";
print outLoci "node [shape=rectangle];\n";

# Read model file and constraints for threshold orderings.
while (<inLoci>) {
  if ($_ =~ m{subgraph\s*}gx) {
    $subgraphDescr = "";
		$insideSubgraph = 1;
		$initialPart = 1;
	};
	if ($_ =~ m{\}\s*}gx) {
		$insideSubgraph = 0;
		if ($keepComponent == 1) {
			print outLoci "$_";
			$keepComponent = 0;
		};
	};
	if ($_ =~ m{color\s*}gx) {
    if ($initialPart == 1) {
		  $keepComponent = 0;
		  $initialPart = 0;
		  if ($_ =~ m{magenta\s*}gx) {
			  $keepComponent = 1;
			  $compNo++;
		  };
		  if ($_ =~ m{blue\s*}gx) {
			  $keepComponent = 1;
			  $compNo++;
		  };
			if ($_ =~ m{brown\s*}gx) {
			  $keepComponent = 1;
			  $compNo++;
		  };

		  if ($keepComponent == 1) {
			  print outLoci "$subgraphDescr";
		  };
	  };
	};
	if (($insideSubgraph == 1) && ($initialPart == 1)) {
		$subgraphDescr = "$subgraphDescr$_";
	};

	if (($insideSubgraph == 1) && ($keepComponent == 1)) {
    print outLoci "$_";
		if ($_ =~ m{v[0-9]+\s*}gx) {
			@items = split(/ /, $_);
			$vert = trim($items[0]);
			$vertIndex{$vert} = $compNo;
		};
	};

	if ($_ =~ m{\-\>\s*}gx) {
		@items = split(/ /, $_);
		if (my $lVert = $vertIndex{trim($items[0])}) {
			if (my $rVert = $vertIndex{trim($items[2])}) {
        if ($lVert == $rVert) {
					print outLoci "$_";
				};
			};
		};
	};
};

print outLoci "}\n";

close inLoci;
close outLoci;
