# Supplementary material for: Dynamics of gene regulatory networks and their dependence on network topology and quantitative parameters – the case of phage λ
Source: BMC Bioinformatics. 2019 May 31;20:296. doi: 10.1186/s12859-019-2909-z (PMC6544977; doi:10.1186/s12859-019-2909-z)
Supplement: Supplementary file 1 — Software package implementing our proposed method of attractor analysis. It contains source files, user manual and the phage λ model described in this manuscript. Following subsections describe files from the package. ModelDescription.txt: Definition of the phage λ model that is analysed within this paper. ModelConstraints.txt: File that specifies partial constraints for the orderings of binding site affinities. Here, the constraints are applicable to our phage λ model. HSM_graph_analysis.cpp: The main component of the software that identifies all feasible states of a system. HSM_graph_analysis.h: The second component of the software for graph analysis. It is a C++ header file which contains definitions of classes and data structures. HSM_instructions.pdf: Instructions for compiling and running the software that constructs a graph describing all possible states of a system. Formats of input and output files are described as well. Thr.txt: File containing the orderings of binding site affinities for all proteins. ExtractStates.pl: Perl script that extracts all stable states from a state transition graph. MergeStates.pl: Perl script that characterises and summarises stable states. It aggregates the information about stable states for several state graphs. AnalyseStates.pl: Perl script that characterises stable states of a system by describing the feasible behaviours within them. ThresholdOrderings.pl: Perl script that generates all linear orderings of binding site thresholds that are consistent with a set of constraints defining partially known orderings. (ZIP 84 kb) [file 12859_2019_2909_MOESM1_ESM.zip › HSM/HSM_graph_analysis.cpp]

//---------------------------------------------------------------------------

#include "HSM_graph_analysis.h"

//---------------------------------------------------------------------------
bool operator== (const ProteinThreshold& a, const ProteinThreshold& b);
bool operator< (const ProteinThreshold& a, const ProteinThreshold& b);

//Construct a gene regulatory network after reading in the model.
//Afterwards construct and analyse a hybrid system.
void ReadNetwork(Network* &geneNet,
  const char* graphFile, bool outTemp) {
  int i;

  HybridSystem* consensusAttractors = new HybridSystem(geneNet);
  consensusAttractors->proteinCount = geneNet->n;
  //ofstream outHybrid(hybridFile);
	ofstream outGraph(graphFile);

  //Sort all thresholds and determine the lowermost and uppermost thresholds.
  for (i = 0; i < geneNet->n; i++) {
    geneNet->genes.at(i).setExtremeThr();
    geneNet->genes.at(i).adjustThresholdList();
  };

	//Determine mutual interdependencies of binding sites.
  //These reflect the known facts about threshold orderings.
	for (i = 0; i < geneNet->m; i++)
    geneNet->sites.at(i).getAllowedStatesOfDependentSites();

  /*outHybrid << endl << "Binding sites" << endl;
  for (i = 0; i < geneNet->n; i++)
    geneNet->genes.at(i).outputBindingSites(outHybrid);

  outHybrid << endl << "Protein bindings" << endl;
  for (i = 0; i < geneNet->n; i++)
    geneNet->genes.at(i).outputProteinBindings(outHybrid);

  outHybrid << endl << "Gene function" << endl;
  for (i = 0; i < geneNet->n; i++)
    geneNet->genes.at(i).outputFunction(outHybrid);

  outHybrid << endl << "Regions and thresholds" << endl;
  for (i = 0; i < geneNet->n; i++)
    geneNet->genes.at(i).outputThresholdList(outHybrid); */

  //Construct a hybrid system.
  geneNet->constructHybridSystem(outGraph, consensusAttractors);

	outGraph.close();
};

//Read a model from a file.
//Then read threshold orderings.
void ReadParameters(const char* modelFile, const char* thresholdFile,
const char* graphFile) {

  const char *grF, *thrF, *modF;
  vector<int> promoterGenes;
  promoterGenes.resize(0);

  string modelF = string(modelFile);
  if (modelF != "")
    modF = modelF.c_str();
  else
    modF = NULL;

  ifstream infile(modF);

  bool insideFunction = false;
  bool insidePromoter = false;

  string line, leftPart, rightPart, genePart, signPart;
  int i, pos, leftPos, functionLine, currGene;

  Network* geneNet = new Network();

  while (!infile.eof()) {
    //Read file by single lines.
    getline(infile, line, '\n');

    //Throw out comment lines.
    pos = line.find_first_of("//");
    if (pos != line.npos)
      line = line.substr(0, pos);

    line = trim(line);

    //Omit empty lines.
    if (line.length() == 0) continue;

    if (!insideFunction) {
      if (line == "CONTROLFUNCTION") {
        insideFunction = true;
        functionLine = 0;
      }
      else {
        pos = line.find(" ");
        leftPart = line.substr(0, pos);
        rightPart = line.substr(pos + 1, line.length() - pos - 1);

        leftPart = trim(leftPart);
        rightPart = trim(rightPart);

        if (leftPart == "SUBSTANCE") {
          geneNet->newGene(rightPart);
        };
        if (leftPart == "BINDINGSITE") {
          if (!insidePromoter) {
            geneNet->newBindingSite(rightPart, geneNet);
          }
          else {
            for (i = 0; i < promoterGenes.size(); i++) {
              geneNet->genes.at(promoterGenes.at(i) - 1).addPromoterInfluence(rightPart);
            };
          };
        };
        if (leftPart == "BINDINGFACTOR") {
          geneNet->newProteinInfluence(rightPart);
        };
        if (leftPart == "PROMOTER") {
          insidePromoter = true;
          promoterGenes.resize(0);
        };
        if (leftPart == "CONTROLFUNC") {
          for (i = 0; i < promoterGenes.size(); i++) {
            geneNet->genes.at(promoterGenes.at(i) - 1).funcName = rightPart;
          };
        };
        if (leftPart == "GENE") {
          if (insidePromoter) {
            for (i = 0; i < geneNet->genes.size(); i++) {
              if (geneNet->genes.at(i).name == rightPart)
                promoterGenes.push_back(i + 1);
            };
          };
        };
      };
    } else {
      if (line == "END") {
        insideFunction = false;
      }
      else {
        functionLine++;
        if (functionLine == 1) {
          //Function name.
          promoterGenes.resize(0);
          for (i = 0; i < geneNet->genes.size(); i++) {
            if (geneNet->genes.at(i).funcName == line)
              promoterGenes.push_back(i + 1);
          };
          for (i = 0; i < promoterGenes.size(); i++) {
            geneNet->genes.at(promoterGenes.at(i) - 1).initialiseFunction();
          };
        };
        if (functionLine == 2) {
          //Binding site list.
          //Currently ignored, because binding sites themselves
          //give information on the function arguments.
        };
        if (functionLine > 2) {
          for (i = 0; i < promoterGenes.size(); i++) {
            geneNet->genes.at(promoterGenes.at(i) - 1).setFunctionValue(line);
          };
        };
      };
    };
  };
  infile.close();

  //Read threshold orderings from a different file.
  string thresF = string(thresholdFile);
  if (thresF != "")
    thrF = thresF.c_str();
  else
    thrF = NULL;

  ifstream inThresholds(thrF);

  while (!inThresholds.eof()) {
    //Read file by single lines.
    getline(inThresholds, line, '\n');

    //Throw out comments.
    pos = line.find_first_of("//");
    if (pos != line.npos)
      line = line.substr(0, pos);

    line = trim(line);

    //Omit empty lines.
    if (line.length() == 0) continue;

    //After the equality sign only threshold orderings can follow.
    pos = line.find("=");
    if (pos != line.npos) {
      //Look what is on each side of the equality.
      leftPart = line.substr(0, pos);
      rightPart = line.substr(pos + 1, line.length() - pos - 1);

      //Remove blank spaces from names and identifiers.
      leftPart = trim(leftPart);
      rightPart = trim(rightPart);

      leftPos = leftPart.find(" ");

      signPart = leftPart.substr(0, leftPos);
      genePart = leftPart.substr(leftPos + 1, leftPart.length() - leftPos - 1);

      if (signPart == "ORDER") {
        for (i = 0; i < geneNet->genes.size(); i++) {
          if (geneNet->genes.at(i).name == genePart)
            currGene = (i + 1);
        };
        geneNet->genes.at(currGene - 1).setThresholdValues(rightPart);
      };
    };
  };
  inThresholds.close();

  string graphF = string(graphFile);
  if (graphF != "")
    grF = graphF.c_str();
  else
    grF = NULL;

  bool tempStates = false;

  ReadNetwork(geneNet, grF, tempStates);
};

void Gene::outputProteinBindings(ostream& outfile) {
  unsigned int i;
  outfile << no << " bindings:" << endl;
  for (i = 0; i < proteinBindings.size(); i++) {
    outfile << proteinBindings.at(i).siteNo << " " << proteinBindings.at(i).siteName << " " << proteinBindings.at(i).proteinNo;
    outfile << " " << proteinBindings.at(i).proteinState << " a " << proteinBindings.at(i).a <<
    " d " << proteinBindings.at(i).d << endl;
  };
  outfile << endl;
};

void Gene::outputFunction(ostream& outfile) {
  unsigned int i;
  outfile << no << " function: " << funcName << " dimensions " << funcDimensions << endl;
  for (i = 0; i < funcTableValues.size(); i++) {
    outfile << funcTableValues.at(i) << endl;
  };
  outfile << "function table" << endl;
  for (i = 0; i < truthValues.size(); i++) {
    outfile << truthValues.at(i) << endl;
  };
  outfile << endl;
};

//Construct a new hybrid system from a gene regulatory network.
bool Network::constructHybridSystem(ostream& outfileForGraph,
HybridSystem* consensus) {
  bool outTemp = true;

  int i, j, k, changePos;
  Uncertainty uc;
  GeneUncertainties gUnc;
  vector<int> recompExpr;
  HybridState *currState;
  bool existsNext, stateFound, consistent;

  if (hybridNet != NULL) {
    delete hybridNet;
    hybridNet = NULL;
  };

  hybridNet = new HybridSystem(this);
  hybridNet->proteinCount = n;

  //Generate the first initial state of the system.
  currState = new HybridState(this);
  currState->state.resize(n);
  currState->geneBindingSites.resize(m);
  for (i = 0; i < n; i++) {
    //Initialise binding site states.
    currState->state.at(i) = genes.at(i).getGeneState();
    //Assign initial protein region between two thresholds.
    currState->state.at(i).lowerThr = 0;
    currState->state.at(i).upperThr = 0;
    hybridNet->adjustProteinRegion(currState, i);

    //Permitted states for binding sites.
    gUnc = GeneUncertainties();
    gUnc.extreme = currState->state.at(i).extreme;
    recompExpr.push_back(i);

    hybridNet->initialStates.push_back(gUnc);
  };
  for (i = 0; i < m; i++) {
    //Initially all binding sites are in unbound state.
    currState->geneBindingSites.at(i) = 0;
    uc = Uncertainty(i);

    hybridNet->bindingUncertainties.push_back(uc);
  };

  //Add the first state to the hybrid system.
  changePos = currState->geneBindingSites.size() - 1;
  consistent = currState->checkBindingSiteConsistency(changePos);
  if (consistent)
    hybridNet->addState(currState, recompExpr, true);

  //outfile << (*currState);

  existsNext = true;
  stateFound = ! consistent;
  j = 1;
  k = 1;

  while (existsNext) {
    //Generate all feasible transitions from an initial state.
    if (! stateFound) {
		 //***************** Output of the current state ************************
      //outfile << (*currState);
      hybridNet->computeNextState(currState);
    };
    i++;

    //Generate a new state after all the transitions from the previous
    //initial state are explored.
    existsNext = hybridNet->getNextInitialState(currState, stateFound, changePos);
    j++;
  };

  hybridNet->computeAllComponents(outfileForGraph, true);

  hybridNet->clearStates(true);

  return true;
};

BindingSite::BindingSite() : siteName("") {
  inflProteins.resize(0);
  genesInfluenced.resize(0);
};
BindingSite::BindingSite(string name, Network* net) : siteName(name), myNetwork(net) {
  inflProteins.resize(0);
  genesInfluenced.resize(0);
};
void BindingSite::setInfluence(int gene) {
  genesInfluenced.push_back(gene);
};

BindingProtein::BindingProtein() : proteinNo(0), proteinState(0),
a(1), d(1), siteName(""), siteNo(0) {};
BindingProtein::BindingProtein(int p, short int protIndex, string name, int sNo) :
proteinNo(p), proteinState(protIndex), a(1), d(1), siteName(name), siteNo(sNo) {};

ProteinThreshold::ProteinThreshold() : proteinNo(0), proteinState(0), thrTypeUp(false),
thrValue(1), siteName(""), siteNo(0) {};
ProteinThreshold::ProteinThreshold(int p, short int protIndex, bool up, double thr, string site, int sNo) :
proteinNo(p), proteinState(protIndex), thrTypeUp(up), thrValue(thr), siteName(site), siteNo(sNo) {};

CompetingProtein::CompetingProtein() : proteinNo(0), proteinState(0), a(1), d(1),
aLevel(-1), dLevel(-1) {};
CompetingProtein::CompetingProtein(int p, short int protIndex) :
proteinNo(p), proteinState(protIndex), a(1), d(1), aLevel(-1), dLevel(-1) {};

Gene::Gene() : no(0), siteCount(0), funcDimensions(1) {
  geneSites.resize(0);
  proteinBindings.resize(0);
  proteinThresholds.resize(0);
  proteinRegions.resize(0);
  funcTableValues.resize(0);
};
Gene::Gene(int i, string nm, Network* net) : no(i), name(nm), myNetwork(net), siteCount(0), funcDimensions(1) {
  geneSites.resize(0);
  proteinBindings.resize(0);
  proteinThresholds.resize(0);
  proteinRegions.resize(0);
  funcTableValues.resize(0);
};

//Create a new binding site and add it to the site list.
void Network::newBindingSite(string name, Network* net) {
  m++;
  BindingSite currSite(name, net);

  sites.push_back(currSite);
};

//Add information about a binding protein both to the binding site and
//to the gene that produces this protein.
void Network::newProteinInfluence(string name) {
  int substrProducer, sNo;
  short int j;

  BindingProtein pr;
  CompetingProtein cp;

  //Search for protein number that is influencing the site.
  for (j = 0; j < genes.size(); j++) {
    if (genes.at(j).name == name)
      substrProducer = (j + 1);
  };

  //Get the consecutive number of the new site.
  sNo = (sites.size() - 1);

  j = sites.at(sNo).inflProteins.size() + 1;

  //Add information about a binding protein to a promoter and to a site.
  cp = CompetingProtein(substrProducer, j);
  sites.at(sNo).inflProteins.push_back( cp );

  //Add information about the binding site to the producer of a binding protein.
  pr = BindingProtein(substrProducer, j, sites.at(sNo).siteName, sNo);
  genes.at(substrProducer - 1).addToBindings( pr );
};

//Add a single value to the truth table of the gene's function.
void Gene::setFunctionValue(string tableLine) {
  int leftPos, i;
  string curr_info, number;
  int funcTerm, tableEntry = 0;

  curr_info = tableLine;
  leftPos = curr_info.find_first_of(' ');
  //Determine a combination of binding site states for the function value.
  i = 0;
  while (leftPos != curr_info.npos) {
    number = curr_info.substr(0, leftPos);
    number = trim(number);
    funcTerm = atoi(number);

    tableEntry = tableEntry * funcTableValues.at(i) + funcTerm;

    //Fetch next state of a site.
    curr_info = curr_info.substr(leftPos + 1, curr_info.length() - leftPos - 1);
    leftPos = curr_info.find_first_of(' ');
    i++;
  };

  //The last number in a row corresponds to the function value.
  number = trim(curr_info);
  funcTerm = atoi(number);

  if (funcTerm == 1)
    truthValues.at(tableEntry) = true;
  else
    truthValues.at(tableEntry) = false;
};

//Read a threshold ordering for one protein.
//Then add thresholds to binding sites and to
//the gene producing this protein.
void Gene::setThresholdValues(string thrOrder) {
  int leftPos, i, midPos, h, j;
  string curr_info, number, siteName, thrType;
  bool up;

  curr_info = thrOrder;
  leftPos = curr_info.find_first_of(' ');
  //Dissect a sequence of thresholds.
  i = 1;
  while (leftPos != curr_info.npos) {
    number = curr_info.substr(0, leftPos);
    number = trim(number);

    //Distinguish between an association and a dissociation threshold.
    midPos = number.find_first_of('.');
    siteName = number.substr(0, midPos);
    thrType = number.substr(midPos + 1, number.length() - midPos - 1);
    up = false;
    if (thrType == "as")
      up = true;

    //Add a relative threshold within the ordering to the protein
    //producing gene.
    for (j = 0; j < proteinThresholds.size(); j++) {
      if ((proteinThresholds.at(j).siteName == siteName) &&
      (proteinThresholds.at(j).thrTypeUp == up)) {
        proteinThresholds.at(j).thrValue = i;
      };
    };

    for (j = 0; j < proteinBindings.size(); j++) {
      if (proteinBindings.at(j).siteName == siteName) {
        if (up)
          proteinBindings.at(j).a = i;
        else
          proteinBindings.at(j).d = i;
      };
    };

    //Get the number of the binding site for a threshold.
    //Then add a threshold value to the binding protein.
    //Threshold values are relative and correspond to a threshold ordering.
    for (j = 0; j < myNetwork->sites.size(); j++) {
      if (myNetwork->sites.at(j).siteName == siteName) {
        for (h = 0; h < myNetwork->sites.at(j).inflProteins.size(); h++) {
          if (myNetwork->sites.at(j).inflProteins.at(h).proteinNo == no) {
            if (up)
              myNetwork->sites.at(j).inflProteins.at(h).a = i;
            else
              myNetwork->sites.at(j).inflProteins.at(h).d = i;
          };
        };
      };
    };

    //Fetch the next binding site and threshold for a particular protein.
    curr_info = curr_info.substr(leftPos + 1, curr_info.length() - leftPos - 1);
    leftPos = curr_info.find_first_of(' ');
    i++;
  };

  //The last threshold within ordering.
  number = trim(curr_info);
  midPos = number.find_first_of('.');
  siteName = number.substr(0, midPos);
  thrType = number.substr(midPos + 1, number.length() - midPos - 1);
  up = false;
  if (thrType == "as")
    up = true;

  for (j = 0; j < proteinThresholds.size(); j++) {
    if ((proteinThresholds.at(j).siteName == siteName) &&
    (proteinThresholds.at(j).thrTypeUp == up)) {
      proteinThresholds.at(j).thrValue = i;
    };
  };

  for (j = 0; j < proteinBindings.size(); j++) {
    if (proteinBindings.at(j).siteName == siteName) {
      if (up)
        proteinBindings.at(j).a = i;
      else
        proteinBindings.at(j).d = i;
    };
  };

  //Get the number of the binding site for a threshold.
  //Then add a threshold value to the binding protein.
  //Threshold values are relative and correspond to a threshold ordering.
  for (j = 0; j < myNetwork->sites.size(); j++) {
    if (myNetwork->sites.at(j).siteName == siteName) {
      for (h = 0; h < myNetwork->sites.at(j).inflProteins.size(); h++) {
        if (myNetwork->sites.at(j).inflProteins.at(h).proteinNo == no) {
          if (up)
            myNetwork->sites.at(j).inflProteins.at(h).a = i;
          else
            myNetwork->sites.at(j).inflProteins.at(h).d = i;
        };
      };
    };
  };

};

//Add information about a new binding site to the gene producing a protein
//that binds to this site.
void Gene::addToBindings(BindingProtein bp) {
  proteinBindings.push_back( bp );
  //The protein's association and dissociation thresholds are added separately.
  proteinThresholds.push_back( ProteinThreshold(bp.proteinNo, bp.proteinState, true, bp.a, bp.siteName, bp.siteNo) );
  //thrp2 = ProteinThreshold(bp.proteinNo, bp.proteinState, false, bp.d, bp.siteName, bp.siteNo);
  proteinThresholds.push_back( ProteinThreshold(bp.proteinNo, bp.proteinState, false, bp.d, bp.siteName, bp.siteNo) );
};

//Sort all thresholds for one protein.
void Gene::adjustThresholdList() {
  ProteinRegion pr;
  int s;
  short int protState;
  unsigned int i = 1;
  int lastIndex = 0, lastUpThr = -1, lastDownThr = -1, lastDiffThr = -1;
  int primarySiteNo, dependentSiteNo;
  double lastValue = -1;
  bool lastIncl = true;
  string regionThreshold;
  string lastName = "";

  proteinRegions.resize(0);

  sort(proteinThresholds.begin(), proteinThresholds.end());

  if (proteinThresholds.size() > 0) {
    //For each threshold at the protein's producing gene write the
    //corresponding protein region.
    //The region for which the threshold is the lower boundary is written.
    //An invariant holds: if the regions of the threshold <= current
    //protein region, then the protein concentration is certainly above this
    //threshold.
    s = proteinThresholds.at(0).siteNo;
    protState = proteinThresholds.at(0).proteinState;
    if (proteinThresholds.at(0).thrTypeUp == true) {
      myNetwork->sites.at(s).inflProteins.at(protState - 1).aLevel = 1;
      lastUpThr = 0;
    }
    else {
      myNetwork->sites.at(s).inflProteins.at(protState - 1).dLevel = 1;
      lastDownThr = 0;
    };
  };

  //Separate different protein concentration regions.
  while (i < proteinThresholds.size()) {
    //As soon as two thresholds that are not equal are found, a new region
    //is created. The upper boundary of this region is the first of the different
    //thresholds.
    if (!(proteinThresholds.at(i) == proteinThresholds.at(i - 1))) {
      regionThreshold = proteinThresholds.at(i - 1).siteName;
      if (proteinThresholds.at(i - 1).thrTypeUp)
        regionThreshold = regionThreshold + ".as";
      else
        regionThreshold = regionThreshold + ".dis";
      pr = ProteinRegion(i, proteinThresholds.at(i - 1).thrValue, ! proteinThresholds.at(i - 1).thrTypeUp,
        lastIndex, lastValue, lastIncl, regionThreshold, lastName);
      lastIndex = i;
      lastValue = proteinThresholds.at(i - 1).thrValue;
      lastIncl = proteinThresholds.at(i - 1).thrTypeUp;
      lastName = regionThreshold;
      proteinRegions.push_back(pr);
      //Register the last threshold that is different from the current
      //threshold value.
      lastDiffThr = i - 1;
    };

    //For each threshold write to which protein region it corresponds.
    //The thresholds considered are at the protein producing gene.
    s = proteinThresholds.at(i).siteNo;
    protState = proteinThresholds.at(i).proteinState;
    if (proteinThresholds.at(i).thrTypeUp == true)
      myNetwork->sites.at(s).inflProteins.at(protState - 1).aLevel =
      proteinRegions.size() + 1;
    else
      myNetwork->sites.at(s).inflProteins.at(protState - 1).dLevel =
      proteinRegions.size() + 1;

    if ((proteinThresholds.at(i).thrTypeUp == true) && (lastUpThr >= 0)) {
      //Create an edge of mutual dependency; it is drawn from the higher
      //threshold to the lower, where both thresholds are consecutive
      //in an ordering for this protein.
      primarySiteNo = proteinThresholds.at(i).siteNo;
      dependentSiteNo = proteinThresholds.at(lastUpThr).siteNo;
      myNetwork->sites.at(primarySiteNo).dependentSitesFromUp.push_back(dependentSiteNo);
      //Determine the number of binding protein among all binding proteins
      //for the same site.
      myNetwork->sites.at(primarySiteNo).dependentProteinUp.push_back(
        proteinThresholds.at(lastUpThr).proteinState );
      myNetwork->sites.at(primarySiteNo).allowedStatesBesideSelf.push_back(AllowedStates());
      if (lastUpThr > lastDiffThr) {
        //The case when both upper thresholds are equal.
        //The edge of dependency is drawn in both directions between the thresholds.

        //Add the current state to allowed states of binding sites.
        //Later thresholds will be compared through > relationship.
        myNetwork->sites.at(primarySiteNo).allowedStatesBesideSelf.at(
          myNetwork->sites.at(primarySiteNo).allowedStatesBesideSelf.size() - 1 ).states.push_back(
          proteinThresholds.at(lastUpThr).proteinState );

        primarySiteNo = proteinThresholds.at(lastUpThr).siteNo;
        dependentSiteNo = proteinThresholds.at(i).siteNo;
        myNetwork->sites.at(primarySiteNo).dependentSitesFromUp.push_back(dependentSiteNo);
        //Determine the number of binding protein among all binding proteins
        //for the same site.
        myNetwork->sites.at(primarySiteNo).dependentProteinUp.push_back(
          proteinThresholds.at(i).proteinState );
        myNetwork->sites.at(primarySiteNo).allowedStatesBesideSelf.push_back(AllowedStates());
        //Add the current state to allowed states of binding sites.
        //Later thresholds will be compared through > relationship.
        myNetwork->sites.at(primarySiteNo).allowedStatesBesideSelf.at(
          myNetwork->sites.at(primarySiteNo).allowedStatesBesideSelf.size() - 1 ).states.push_back(
          proteinThresholds.at(i).proteinState );
      };
    };
    if ((proteinThresholds.at(i).thrTypeUp == false) && (lastDownThr >= 0)) {
      //Create an edge of mutual dependency; it is drawn from the lower
      //threshold to the higher, where both thresholds are consecutive
      //in an ordering for this protein.
      primarySiteNo = proteinThresholds.at(lastDownThr).siteNo;
      dependentSiteNo = proteinThresholds.at(i).siteNo;
      myNetwork->sites.at(primarySiteNo).dependentSitesFromDown.push_back(dependentSiteNo);
      //Determine the number of binding protein among all binding proteins
      //for the same site.
      myNetwork->sites.at(primarySiteNo).dependentProteinDown.push_back(
        proteinThresholds.at(i).proteinState );
      if (lastDownThr > lastDiffThr) {
        //The case when both lower thresholds are equal.
        //The edge of dependency is drawn in both directions between the thresholds.
        primarySiteNo = proteinThresholds.at(i).siteNo;
        dependentSiteNo = proteinThresholds.at(lastDownThr).siteNo;
        myNetwork->sites.at(primarySiteNo).dependentSitesFromDown.push_back(dependentSiteNo);
        //Determine the number of binding protein among all binding proteins
        //for the same site.
        myNetwork->sites.at(primarySiteNo).dependentProteinDown.push_back(
          proteinThresholds.at(lastDownThr).proteinState );
      };
    };

    if (proteinThresholds.at(i).thrTypeUp == true)
      lastUpThr = i;
    else
      lastDownThr = i;

    i++;
  };

  //Register the region between the last threshold and the threshold before the last.
  if (proteinThresholds.size() > 0) {
    regionThreshold = proteinThresholds.at(i - 1).siteName;
    if (proteinThresholds.at(i - 1).thrTypeUp)
      regionThreshold = regionThreshold + ".as";
    else
      regionThreshold = regionThreshold + ".dis";
    pr = ProteinRegion(proteinThresholds.size(), proteinThresholds.at(i - 1).thrValue,
      ! proteinThresholds.at(i - 1).thrTypeUp, lastIndex, lastValue, lastIncl, regionThreshold, lastName);
    proteinRegions.push_back(pr);

    //Register the uppermost region above the last threshold.
    lastName = regionThreshold;
    regionThreshold = "";
    pr = ProteinRegion(proteinThresholds.size(), -1, true, proteinThresholds.size(),
      proteinThresholds.at(i - 1).thrValue, proteinThresholds.at(i - 1).thrTypeUp,
      regionThreshold, lastName);
    proteinRegions.push_back(pr);
  }
  else {
    //The case without any binding thresholds. Only one region is registered.
    regionThreshold = "";
    pr = ProteinRegion(0, -1, true, lastIndex, lastValue, lastIncl, regionThreshold, lastName);
    proteinRegions.push_back(pr);
  };
};

//Determine the permitted states of a dependent binding site.
//Consider only the sites that are dependent from the upper threshold of the
//current site.
void BindingSite::getAllowedStatesOfDependentSites() {
  unsigned int i, j, k;
  int dependentSite;
  bool found;

  for (i = 0; i < dependentSitesFromUp.size(); i++) {
    //Proteins that can bind only to the dependent site, but not to the primary site,
    //are all permitted for a state.
    //If a protein can bind both sites, then compare upper thresholds at both sites.
    //If the threshold at the primary site is > than the threshold at the dependent
    //site, then this protein is valid at the dependent site.
    //Otherwise the protein that is bound at the primary site would have
    //outcompeted the other protein with upper thresholds reversed.
    dependentSite = dependentSitesFromUp.at(i);
    for (k = 0; k < myNetwork->sites.at(dependentSite).inflProteins.size(); k++) {
      found = false;
      for (j = 0; j < inflProteins.size(); j++) {
        if (inflProteins.at(j).proteinNo == myNetwork->sites.at(dependentSite).inflProteins.at(k).proteinNo) {
          if (inflProteins.at(j).aLevel > myNetwork->sites.at(dependentSite).inflProteins.at(k).aLevel) {
            //A protein is found for which the upper threshold at the primary site
            //is greater than the upper threshold at the dependent site.
            allowedStatesBesideSelf.at(i).states.push_back(
              myNetwork->sites.at(dependentSite).inflProteins.at(k).proteinState);
          };
          found = true;
        };
      };
      if (! found) {
        //A protein is found that can bind only to the dependent site.
        allowedStatesBesideSelf.at(i).states.push_back(
          myNetwork->sites.at(dependentSite).inflProteins.at(k).proteinState);
      };
    };
  };
};

//Output information about all thresholds for the protein produced
//by the current gene.
void Gene::outputThresholdList(ostream& outfile) {
  int i, j, thrStart, thrEnd;

  //Walk through all regions.
  for (i = 0; i < proteinRegions.size(); i++) {
    thrStart = proteinRegions.at(i).indexBelow;
    thrEnd = proteinRegions.at(i).indexAbove;

    outfile << "Region " << i << endl;
    outfile << proteinRegions.at(i).limitBelow << " <";
    if (proteinRegions.at(i).belowIncl)
      outfile << "=";
    outfile << " c" << no << " <";
    if (proteinRegions.at(i).aboveIncl)
      outfile << "=";
    outfile << " " << proteinRegions.at(i).limitAbove << " ";

    //Consider all thresholds on the boundary of a region.
    for (j = thrStart; j < thrEnd; j++) {
      if (proteinThresholds.at(j).thrTypeUp == true)
        outfile << "up ";
      else
        outfile << "down ";
      outfile << proteinThresholds.at(j).thrValue << " protein: ";
      outfile << proteinThresholds.at(j).proteinNo << ":" << proteinThresholds.at(j).proteinState;
      outfile << " site: " << proteinThresholds.at(j).siteName << endl;
    };
  };
  outfile << endl;
};

//Output information about a single binding site.
ostream& operator<<(ostream& outfile, const BindingSite& bs) {
  unsigned int i, j;
  outfile << "Binding site: " << bs.siteName << endl;
  for (i = 0; i < bs.inflProteins.size(); i++) {
    outfile << "Binding protein: " << bs.inflProteins.at(i).proteinNo << " state: "
    << bs.inflProteins.at(i).proteinState << endl;
    outfile << "a: " << bs.inflProteins.at(i).a << " " << bs.inflProteins.at(i).aLevel <<
    " d: " << bs.inflProteins.at(i).d << " " << bs.inflProteins.at(i).dLevel << endl;
  };
  outfile << endl;
  outfile << "Genes influenced: ";
  for (i = 0; i < bs.genesInfluenced.size(); i++) {
    outfile << bs.genesInfluenced.at(i) << " ";
  };
  outfile << endl;

  outfile << "Dependencies" << endl;
  outfile << "Upper thresholds: " << endl;
  for (i = 0; i < bs.dependentSitesFromUp.size(); i++) {
    outfile << "Site: " << bs.dependentSitesFromUp.at(i) << " state: " << bs.dependentProteinUp.at(i);
    outfile << endl;
    outfile << "Allowed states: ";
    for (j = 0; j < bs.allowedStatesBesideSelf.at(i).states.size(); j++)
      outfile << bs.allowedStatesBesideSelf.at(i).states.at(j) << " ";
    outfile << endl;
  };
  outfile << "Lower thresholds: " << endl;
  for (i = 0; i < bs.dependentSitesFromDown.size(); i++) {
    outfile << "Site: " << bs.dependentSitesFromDown.at(i) << " state: " << bs.dependentProteinDown.at(i);
    outfile << endl;
  };
  outfile << endl;
  return outfile;
};

//Output information about all binding sites that are located
//within the promoter of a gene.
void Gene::outputBindingSites(ostream& outfile) {
  unsigned int i;
  outfile << "Gene " << no << endl;
  for (i = 0; i < geneSites.size(); i++)
    outfile << geneSites.at(i) << " ";
  outfile << endl;
};

//Determine maximal and minimal thresholds for a protein.
void Gene::setExtremeThr() {
  unsigned int i;

  minThr = 10000000;
  maxThr = 0;

  for (i = 0; i < proteinBindings.size(); i++) {
    if (proteinBindings.at(i).a > maxThr)
      maxThr = proteinBindings.at(i).a;
    if (proteinBindings.at(i).d < minThr)
      minThr = proteinBindings.at(i).d;
  };
};

void Gene::initialiseFunction() {
  truthValues.resize(funcDimensions);
};

//Add a new binding site to the promoter of a gene.
//This is also an influence on a gene.
void Gene::addPromoterInfluence(string siteName) {
  int i;

  //Fetch the number of a site by its name.
  i = 0;
  while ((i < myNetwork->sites.size()) && (myNetwork->sites.at(i).siteName != siteName))
    i++;
  //Adjust influences on a gene and the truth table size.
  if (i < myNetwork->sites.size()) {
    geneSites.push_back(i);

    myNetwork->sites.at(i).setInfluence(no);

    //Determine the size of the truth table for the promoter of a gene.
    funcDimensions = funcDimensions * (myNetwork->sites.at(i).inflProteins.size() + 1);
    funcTableValues.push_back(myNetwork->sites.at(i).inflProteins.size() + 1);

    siteCount++;
  };
};

//Return the state of a gene in terms of expression and protein
//concentration region for its produced protein.
//It serves as an initial state for a hybrid system.
GeneState Gene::getGeneState() {
  int i;
  GeneState st;

  st.expr = expr;
  st.lowerThr = 0;
  st.upperThr = 0;
  st.exprChanges = false;

  return st;
};

Network::Network() : n(0), hybridNet(NULL) {
  genes.resize(0);
  sites.resize(0);
  n = 0;
  m = 0;
};

void Network::newGene(string name) {
  genes.push_back(Gene(n + 1, name, this));
  n++;
};

//Comparison of two thresholds for a protein.
//Thresholds are compared by their absolute values
//and an upper threshold is always higher than a lower threshold for the
//same site.
bool operator< (const ProteinThreshold& a, const ProteinThreshold& b) {
  if (a.thrValue == b.thrValue) {
    if ((a.thrTypeUp == true) && (b.thrTypeUp == false))
      return true;
    else
      return false;
  }
  else
    return (a.thrValue < b.thrValue);
};

ProteinRegion::ProteinRegion() : indexAbove(-1), indexBelow(-1), limitAbove(-1), limitBelow(-1),
aboveIncl(true), belowIncl(true), siteAbove(""), siteBelow("") {};
ProteinRegion::ProteinRegion(int ia, double ra, bool na, int ib, double rb, bool nb,
 string thrAbove, string thrBelow) :
indexAbove(ia), indexBelow(ib), aboveIncl(na), limitAbove(ra), limitBelow(rb), belowIncl(nb),
siteAbove(thrAbove), siteBelow(thrBelow) {};

AllowedStates::AllowedStates() {
  states.resize(0);
};

//Equality of two thresholds for the same protein.
//Thresholds are equal if both their absolute values and threshold type
//(upper or lower) are the same.
bool operator== (const ProteinThreshold& a, const ProteinThreshold& b) {
  return ((a.thrValue == b.thrValue) && (a.thrTypeUp == b.thrTypeUp));
};

int main(int argsc, char* argv[]) {
  ReadParameters(argv[1], argv[2], argv[3]);
  return 0;
};

//Get next initial state of a hybrid system by altering either a protein
//region or the state of a binding site.
bool HybridSystem::getNextInitialState(HybridState* &hs, bool& stateExists,
  int& changePosition) {
  vector<int> recompExpr;
  int i, j, k, s, thrStart, thrEnd, dependentSite;
  short int reg, protState, val, size;
  bool bChange, rChange, consistent;

  //First check whether some binding site state can be changed.
  //If it is not possible, then proceed with changing a protein region.
  bChange = false;
  j = changePosition;
  while (!bChange && (j >= 0)) {
    //Look whether the current state can be changed.
    val = bindingUncertainties.at(j).currValue;
    size = bindingUncertainties.at(j).allowedStates.size();
    if (val == 0) {
      //Take the first protein state from the allowed states for a site.
      if (size > 0) {
        val = bindingUncertainties.at(j).allowedStates.at(0);
        //outfile << "bindingUncertainties.at(j).allowedStates.at(0): " << val << endl;
        bChange = true;
      };
    }
    else {
      k = 0;
      //Permitted states for a site are ordered, they are taken in order.
      while ((k < size) && (bindingUncertainties.at(j).allowedStates.at(k) != val))
        k++;
      //Take next permitted value.
      k++;
      if (k < size) {
        val = bindingUncertainties.at(j).allowedStates.at(k);
        //outfile << "bindingUncertainties.at(j).allowedStates.at(k): " << val << endl;
        //outfile << "i: " << i << endl;
        //outfile << "j: " << j << endl;
        //outfile << "k: " << k << endl;
        bChange = true;
      };
    };

    if (!bChange)
      j--;
    else
      bindingUncertainties.at(j).currValue = val;
  };

  //outfile << "bChange: " << bChange << endl;
  rChange = false;

  //The state of one binding site has been successfully changed.
  //All binding sites beyond this site have to be reset to their first/initial state.
  if (bChange) {
    j++;
    while (j < bindingUncertainties.size()) {
      //if (bindingUncertainties.at(j).aboveUp < 0)
      //  outfile << "Error" << endl;
      //if (bindingUncertainties.at(j).allowedStates.size() < bindingUncertainties.at(j).aboveUp)
      //  outfile << "Error" << endl;

      //If it is possible to assign an unbound state, then do it.
      //Otherwise take the first protein from the allowed states of this site.
      if (bindingUncertainties.at(j).aboveUp == 0)
        bindingUncertainties.at(j).currValue = 0;
      else
        bindingUncertainties.at(j).currValue =
        bindingUncertainties.at(j).allowedStates.at(0);
      j++;
    };
  }
  else {
    //The state of a binding site has not been changed.
    //Proceed with changing a protein region.
    i = initialStates.size() - 1;
    while ((i >= 0) && !rChange) {
      //outfile << "i: " << i << endl;
      //outfile << "reg: " << initialStates.at(i).protRegion << endl;

      if (initialStates.at(i).protRegion < myNetwork->genes.at(i).proteinRegions.size() - 1) {
        reg = initialStates.at(i).protRegion;
        initialStates.at(i).protRegion++;
        //Determine whether the new region is the uppermost region for this protein.
        if (initialStates.at(i).protRegion == (myNetwork->genes.at(i).proteinRegions.size() - 1))
          initialStates.at(i).extreme = 1;
        else
          initialStates.at(i).extreme = 0;

        rChange = true;
      };

      if (!rChange)
        i--;
    };

    if (rChange) {
      //Check the binding sites whose state might change together with a change in
      //the protein region above.
      thrStart = myNetwork->genes.at(i).proteinRegions.at(reg).indexBelow;
      thrEnd = myNetwork->genes.at(i).proteinRegions.at(reg).indexAbove;
      for (j = thrStart; j < thrEnd; j++) {
        //Check all upper thresholds for the region.
        if (myNetwork->genes.at(i).proteinThresholds.at(j).thrTypeUp == true) {
          //Fetch the information about the binding site whose threshold has been
          //reached by changing of the region.
          s = myNetwork->genes.at(i).proteinThresholds.at(j).siteNo;

          //Together with reaching of a threshold permitted states of a binding
          //site can change.
          //If an upper threshold has been reached, the unbound state is not
          //possible for that site.
          bindingUncertainties.at(s).aboveUp++;
          //We can assume that the state of this protein is already permitted
          //as the lower threshold has been reached earlier.
        };

        if (myNetwork->genes.at(i).proteinThresholds.at(j).thrTypeUp == false) {
          //Fetch the information about the binding site whose threshold has been
          //reached by changing of the region.
          s = myNetwork->genes.at(i).proteinThresholds.at(j).siteNo;
          protState = myNetwork->genes.at(i).proteinThresholds.at(j).proteinState;

          //The protein reaches the gray area between an upper an a lower threshold
          //for the same site.
          //Now this protein belongs to the permitted states of this site.
          //If an unbound state was permitted before, then it is valid now.

          k = 0;
          size = bindingUncertainties.at(s).allowedStates.size();
          //Ievero vertibu sakartojumu.
          while ((k < size) && bindingUncertainties.at(s).allowedStates.at(k) < protState)
            k++;
          if (k < size) {
            if (bindingUncertainties.at(s).allowedStates.at(k) > protState)
              bindingUncertainties.at(s).allowedStates.insert(
              bindingUncertainties.at(s).allowedStates.begin() + k, protState);
            //else
            //  outfile << "Error" << endl;
            //The other branch is an equality in which case it is not necessary
            //to add a permitted value.
          }
          else
            bindingUncertainties.at(s).allowedStates.push_back(protState);

          //for (k = 0; k < size; k++) {
          //  if (bindingUncertainties.at(s).allowedStates.at(k) >=
          //    bindingUncertainties.at(s).allowedStates.at(k + 1))
          //    outfile << "Error" << endl;
          //};
        };
      };

      //Reset the proteins beyond the protein with the changed region
      //to their initial regions (usually the lowest region).
      i++;
      while (i < initialStates.size()) {
        if (myNetwork->genes.at(i).proteinRegions.size() > 1) {
          initialStates.at(i).protRegion = 0;
          //The new region is the lowermost for this protein.
          if (myNetwork->genes.at(i).proteinRegions.size() - 1 == 0)
            initialStates.at(i).extreme = 3;
          else
            initialStates.at(i).extreme = 2;

          //Check the binding sites whose state might change together with a change in
          //the protein region above.
          for (reg = 0; reg < myNetwork->genes.at(i).proteinRegions.size(); reg++) {

            thrStart = myNetwork->genes.at(i).proteinRegions.at(reg).indexBelow;
            thrEnd = myNetwork->genes.at(i).proteinRegions.at(reg).indexAbove;
            for (j = thrStart; j < thrEnd; j++) {
              //Consider only the dissociation threshold of a site to avoid dealing with one
              //protein twice.
              if (myNetwork->genes.at(i).proteinThresholds.at(j).thrTypeUp == false) {
                //The type of the threshold is not important as it is clear
                //that the concentration will be beneath all lower thresholds.
                s = myNetwork->genes.at(i).proteinThresholds.at(j).siteNo;
                protState = myNetwork->genes.at(i).proteinThresholds.at(j).proteinState;

                //Remove the protein with the altered region from the permitted states
                //of this binding site.
                k = 0;
                size = bindingUncertainties.at(s).allowedStates.size();
                while ((k < size) && bindingUncertainties.at(s).allowedStates.at(k) != protState)
                  k++;
                if (k < size) {
                  //Throw out the protein.
                  bindingUncertainties.at(s).allowedStates.erase(
                  bindingUncertainties.at(s).allowedStates.begin() + k);
                  //Prior to this, the protein certainly was above the upper threshold.
                  bindingUncertainties.at(s).aboveUp--;
                };
              };
            };
          };
        };
        i++;
      };

      //Reset all binding site states to the lowest possible state
      //for each.
      for (j = 0; j < bindingUncertainties.size(); j++) {
        //if (bindingUncertainties.at(j).aboveUp < 0)
        //  outfile << "Error" << endl;
        //if (bindingUncertainties.at(j).allowedStates.size() < bindingUncertainties.at(j).aboveUp)
        //  outfile << "Error" << endl;

        if (bindingUncertainties.at(j).aboveUp == 0)
          bindingUncertainties.at(j).currValue = 0;
        else
          bindingUncertainties.at(j).currValue =
          bindingUncertainties.at(j).allowedStates.at(0);
      };
    };
  };

  //outfile << "rChange: " << rChange << endl;
  //outfile << "bChange: " << bChange << endl;

  if (bChange || rChange) {
    //Create new initial state for a hybrid system.
    hs = new HybridState(myNetwork);
    hs->state.resize(myNetwork->n);
    hs->geneBindingSites.resize(myNetwork->m);
    for (i = 0; i < bindingUncertainties.size(); i++)
      hs->geneBindingSites.at(i) = bindingUncertainties.at(i).currValue;

    //Check whether the new state is consistent in terms of binding sites.
    consistent = hs->checkBindingSiteConsistency(changePosition);

    //Calculate expression levels of genes for the new state.

    if (consistent) {
      for (i = 0; i < initialStates.size(); i++) {
        hs->state.at(i).lowerThr = initialStates.at(i).protRegion;
        hs->state.at(i).upperThr = initialStates.at(i).protRegion;
        adjustProteinRegion(hs, i);

        //hs->state.at(i).extreme = initialStates.at(i).extreme;
      };
      stateExists = ! addState(hs, recompExpr, true);
    }
    else
      stateExists = true;
    //if (stateExists)
    //  outfile << "State exists: " << hs << endl;

    return true;
  }
  else
    return false;
};

//Check whether the states of all binding sites are consistent.
//Go through all dependencies of binding site states.
bool HybridState::checkBindingSiteConsistency(int& leftmostRightSite) {
  unsigned int k, i, j;
  bool allCorrect = true, correct, found;
  int dependentSite, rightBindingSite;
  short int proteinState;

  leftmostRightSite = geneBindingSites.size() - 1;
  for (k = 0; k < geneBindingSites.size(); k++) {
    if (geneBindingSites.at(k) == 0) {
      for (i = 0; i < myNetwork->sites.at(k).dependentSitesFromDown.size(); i++) {
        correct = true;
        dependentSite = myNetwork->sites.at(k).dependentSitesFromDown.at(i);
        proteinState = myNetwork->sites.at(k).dependentProteinDown.at(i);
        //If the site having a lower dissociation threshold is free, then
        //also the state with a higher dissociation threshold has to be free,
        //at least from this protein.
        if (geneBindingSites.at(dependentSite) != 0) {
          if (geneBindingSites.at(dependentSite) == proteinState)
            correct = false;
        };

        if (! correct) {
          allCorrect = false;
          if (dependentSite < k)
            rightBindingSite = k;
          else
            rightBindingSite = dependentSite;
          if (rightBindingSite < leftmostRightSite)
            leftmostRightSite = rightBindingSite;
        };
      };
    }
    else {
      for (i = 0; i < myNetwork->sites.at(k).dependentSitesFromUp.size(); i++) {
        correct = true;
        dependentSite = myNetwork->sites.at(k).dependentSitesFromUp.at(i);
        proteinState = myNetwork->sites.at(k).dependentProteinUp.at(i);
        //If the protein has bound a site with a higher association threshold,
        //then also the site with a lower association threshold has to be occupied,
        //if not by this, then by another protein.
        if (geneBindingSites.at(dependentSite) == 0)
          correct = false;
        else {
          if (geneBindingSites.at(dependentSite) != proteinState) {
            //Problems can arise only when the site with the lower threshold
            //has a different state from the higher (primary) site.

            //Check which states of the dependent site are permitted for the current
            //state of the primary site.
            found = false;
            for (j = 0; j < myNetwork->sites.at(k).allowedStatesBesideSelf.at(i).states.size(); j++) {
              if (myNetwork->sites.at(k).allowedStatesBesideSelf.at(i).states.at(j) ==
                geneBindingSites.at(dependentSite))
                found = true;
            };
            if (! found)
              correct = false;
          };
        };

        //If a pair of incongruous sites is found, take the rightmost site
        //of this pair for changing.
        //From several conflicting pairs, take the leftmost of the chosen sites.
        if (! correct) {
          allCorrect = false;
          if (dependentSite < k)
            rightBindingSite = k;
          else
            rightBindingSite = dependentSite;
          if (rightBindingSite < leftmostRightSite)
            leftmostRightSite = rightBindingSite;
        };
      };
    };
  };

  return allCorrect;
};

//Determine all transitions from a hybrid system state.
void HybridSystem::computeNextState(HybridState* hSource) {

  int i, j, k, t, thrStart, thrEnd;
  HybridState* hTarget;
  vector<int> recompExpr;
  int n = myNetwork->n;
  int owner, geneNo, s;
  short int protState, currState, reg, prevReg;
  bool targetExists, cut, goDeeper, regFound;

  /*if (outTemp) {
    outfile << "Source: ";
    outfile << (*hSource) << endl;
  }; */

  //Try to change the region of each protein.
  for (i = 0; i < n; i++) {
    //if (outTemp)
      //outfile << "State " << hSource->stateNo << " protein " << (i + 1) << " before cutting." << endl;

    recompExpr.resize(0);
    targetExists = false;

    //Change the protein region.
    if ((hSource->state.at(i).expr) && (hSource->state.at(i).extreme % 2 == 0)) {
      reg = hSource->state.at(i).upperThr;
      targetExists = true;

      //Initialise a new hybrid system state.
      hTarget = new HybridState(myNetwork);
      hTarget->state.resize(n);
      hTarget->geneBindingSites.resize(myNetwork->m);
      for (j = 0; j < n; j++)
        hTarget->state.at(j) = hSource->state.at(j);
      for (j = 0; j < myNetwork->m; j++)
        hTarget->geneBindingSites.at(j) = hSource->geneBindingSites.at(j);
      hTarget->lastPrevState = hSource->lastPrevState;
      //Assign a number to this state later.

      //The concentration of this protein is growing.
      hTarget->state.at(i).upperThr = reg + 1;
      hTarget->state.at(i).lowerThr = reg + 1;
      //The lower boundary of a protein region is being crossed.
      //Thresholds on the region boundary must be checked.
      thrStart = myNetwork->genes.at(i).proteinRegions.at(reg).indexBelow;
      thrEnd = myNetwork->genes.at(i).proteinRegions.at(reg).indexAbove;

      for (j = thrStart; j < thrEnd; j++) {
        //Check upper thresholds for the region and the resulting changes in binding sites.
        if (myNetwork->genes.at(i).proteinThresholds.at(j).thrTypeUp == true) {
          //Fetch information about the binding site whose threshold has been reached.
          s = myNetwork->genes.at(i).proteinThresholds.at(j).siteNo;
          protState = myNetwork->genes.at(i).proteinThresholds.at(j).proteinState;

          //Check whether reaching of the threshold can indeed change the state
          //of the site.
          if (hSource->geneBindingSites.at(s) == 0) {
            hTarget->geneBindingSites.at(s) = protState;
            for (k = 0; k < myNetwork->sites.at(s).genesInfluenced.size(); k++)
              recompExpr.push_back(myNetwork->sites.at(s).genesInfluenced.at(k) - 1);
          };
        };
      };
    };

    if (!hSource->state.at(i).expr && (hSource->state.at(i).extreme < 2)) {
      reg = hSource->state.at(i).lowerThr;
      targetExists = true;

      //Initialise a new hybrid system state.
      hTarget = new HybridState(myNetwork);
      hTarget->state.resize(n);
      hTarget->geneBindingSites.resize(myNetwork->m);
      for (j = 0; j < n; j++)
        hTarget->state.at(j) = hSource->state.at(j);
      for (j = 0; j < myNetwork->m; j++)
        hTarget->geneBindingSites.at(j) = hSource->geneBindingSites.at(j);
      hTarget->lastPrevState = hSource->lastPrevState;
      //Assign a number to this state later.

      //The concentration of this protein is decreasing.
      hTarget->state.at(i).lowerThr = reg - 1;
      hTarget->state.at(i).upperThr = reg - 1;
      //The upper boundary of a protein region is being crossed.
      //Thresholds on the region boundary must be checked.

      thrStart = myNetwork->genes.at(i).proteinRegions.at(reg - 1).indexBelow;
      thrEnd = myNetwork->genes.at(i).proteinRegions.at(reg - 1).indexAbove;
      for (j = thrStart; j < thrEnd; j++) {
        if (myNetwork->genes.at(i).proteinThresholds.at(j).thrTypeUp == false) {
          //Fetch information about the binding site whose threshold has been reached.
          s = myNetwork->genes.at(i).proteinThresholds.at(j).siteNo;
          protState = myNetwork->genes.at(i).proteinThresholds.at(j).proteinState;
          currState = hSource->geneBindingSites.at(s);

          //Check whether some binding site is unbound after the region change.
          if (currState == protState) {
            currState = 0;
            for (k = 0; k < myNetwork->sites.at(s).genesInfluenced.size(); k++)
              recompExpr.push_back(myNetwork->sites.at(s).genesInfluenced.at(k) - 1);
          };

          //The binding site is free. All proteins can compete for occupying it.
          if (currState == 0) {
            k = 0;
            while (k < myNetwork->sites.at(s).inflProteins.size() && currState == 0) {
              geneNo = myNetwork->sites.at(s).inflProteins.at(k).proteinNo;
              //Check whether the concentration of a competing protein is above the
              //upper threshold for this site.
              //This can be determined from the lower boundary of the current region.

              if (hTarget->state.at(geneNo - 1).upperThr >= myNetwork->sites.at(s).inflProteins.at(k).aLevel) {
                currState = myNetwork->sites.at(s).inflProteins.at(k).proteinState;
                for (t = 0; t < myNetwork->sites.at(s).genesInfluenced.size(); t++)
                  recompExpr.push_back(myNetwork->sites.at(s).genesInfluenced.at(t) - 1);
              };
              k++;
            };
          };
          hTarget->geneBindingSites.at(s) = currState;
        };
      };
    };

    //Binding site states are recomputed. Check whether this is a novel
    //state within the hybrid system.
    //Recompute expression levels for genes.
    if (targetExists) {
      for (j = 0; j < n; j++) {
        adjustProteinRegion(hTarget, j);
        hTarget->state.at(j).exprChanges = false;
      };

      goDeeper = addState(hTarget, recompExpr, false);
    };

    //Create a transition to the new state. Recursive calls to this
    //function are within addStateTransition.
    if (targetExists)
      addStateTransition(hSource, hTarget, i, goDeeper);
  };

  delete hSource;
  hSource = NULL;
};

//When transitioning to a new state, the narrowest region between two
//neighbouring thresholds is assigned as the current protein region.
//This function expands the region so that the boundary thresholds
//can actually lead to some binding site changes.
void HybridSystem::adjustProteinRegion(HybridState* hTarget, short int i) {
  int thrStart, thrEnd, j, s;
  short int protState;

  bool regFound = false;
  short int reg = hTarget->state.at(i).upperThr;
  while (reg < (myNetwork->genes.at(i).proteinRegions.size() - 1) && !regFound) {
    //Find at least one thresholds on the region boundary that
    //can lead to a change.
    //If a binding site is free or occupied by another protein,
    //only the upper threshold for this protein has to be considered.
    //If a binding site is occupied, consider only the lower threshold.

    //The upper boundary of a region.
    thrStart = myNetwork->genes.at(i).proteinRegions.at(reg).indexBelow;
    thrEnd = myNetwork->genes.at(i).proteinRegions.at(reg).indexAbove;

    for (j = thrStart; j < thrEnd; j++) {
      //Find at least one considerable threshold on the region boundary.
      s = myNetwork->genes.at(i).proteinThresholds.at(j).siteNo;
      protState = myNetwork->genes.at(i).proteinThresholds.at(j).proteinState;

      if (((hTarget->geneBindingSites.at(s) != protState)
      && (myNetwork->genes.at(i).proteinThresholds.at(j).thrTypeUp == true)) ||
      ((hTarget->geneBindingSites.at(s) == protState)
      && (myNetwork->genes.at(i).proteinThresholds.at(j).thrTypeUp == false)))
        regFound = true;
    };

    if (!regFound)
      reg++;
  };
  hTarget->state.at(i).upperThr = reg;

  regFound = false;
  reg = hTarget->state.at(i).lowerThr;
  while (reg > 0 && !regFound) {
    //Find at least one thresholds on the region boundary that
    //can lead to a change.
    //If a binding site is free or occupied by another protein,
    //only the upper threshold for this protein has to be considered.
    //If a binding site is occupied, consider only the lower threshold.

    //The lower boundary of the previous region.
    thrStart = myNetwork->genes.at(i).proteinRegions.at(reg - 1).indexBelow;
    thrEnd = myNetwork->genes.at(i).proteinRegions.at(reg - 1).indexAbove;

    for (j = thrStart; j < thrEnd; j++) {
      //Find at least one considerable threshold on the region boundary.
      s = myNetwork->genes.at(i).proteinThresholds.at(j).siteNo;
      protState = myNetwork->genes.at(i).proteinThresholds.at(j).proteinState;

      if (((hTarget->geneBindingSites.at(s) != protState)
      && (myNetwork->genes.at(i).proteinThresholds.at(j).thrTypeUp == true)) ||
      ((hTarget->geneBindingSites.at(s) == protState)
      && (myNetwork->genes.at(i).proteinThresholds.at(j).thrTypeUp == false)))
        regFound = true;
    };

    if (!regFound)
      reg--;
  };
  hTarget->state.at(i).lowerThr = reg;

  //Determine whether the new region is either the uppermost or the lowermost of all.
  if ((hTarget->state.at(i).lowerThr == 0) ||
  (hTarget->state.at(i).upperThr == (myNetwork->genes.at(i).proteinRegions.size() - 1))) {
    if (myNetwork->genes.at(i).proteinRegions.size() - 1 == 0)
      hTarget->state.at(i).extreme = 3;
    else {
      if (hTarget->state.at(i).lowerThr == 0)
        hTarget->state.at(i).extreme = 2;
      else
        hTarget->state.at(i).extreme = 1;
    };
  }
  else
    hTarget->state.at(i).extreme = 0;

};

//Recompute the expression levels for genes within a hybrid system state.
//If not all genes require recomputing, then the genes are listed in an array.
//Indices of genes are from 0.
void HybridSystem::recomputeExpressionForState(HybridState* hTarget, vector<int>& recompExpr,
  bool all) {
  vector<int>::iterator p;
  int currPart, rowNum, sCount, geneNo, j, s, siteNo;
  bool expr;

  //Throw out equal elements from the list of genes.
  if (! all) {
    sort(recompExpr.begin(), recompExpr.end());
    p = unique(recompExpr.begin(), recompExpr.end());
    recompExpr.erase(p, recompExpr.end());
  };

  j = 0;
  while (true) {
    if (! all && (j >= recompExpr.size()))
      break;
    if (all && (j >= hTarget->state.size()))
      break;

    //The gene for which expression has to be recalculated.
    if (! all)
      geneNo = recompExpr.at(j);
    else
      geneNo = j;

    //To access the truth table row of the function calculating expression,
    //convert the binding site state to a number.
    currPart = myNetwork->genes.at(geneNo).truthValues.size();
    rowNum = 0;
    sCount = myNetwork->genes.at(geneNo).siteCount;
    for (s = 0; s < sCount; s++) {
      //Split the truth table in parts corresponding to different states
      //of the current site.
      siteNo = myNetwork->genes.at(geneNo).geneSites.at(s);
      currPart = currPart / (myNetwork->sites.at(siteNo).inflProteins.size() + 1);
      rowNum = rowNum + hTarget->geneBindingSites.at(siteNo) * currPart;
    };
    //Get the function value from the truth table.
    expr = myNetwork->genes.at(geneNo).truthValues.at(rowNum);
    //Determine whether the expression level has changed.
    if (expr != hTarget->state.at(geneNo).expr) {
      hTarget->state.at(geneNo).exprChanges = true;
      hTarget->state.at(geneNo).expr = expr;
    }
    else {
      if (! all) {
        recompExpr.erase(recompExpr.begin() + j);
        j--;
      };
    };

    j++;
  };
};

//Create a new transition between two existing states of a hybrid system.
void HybridSystem::addStateTransition(HybridState* hSource, HybridState* hTarget, int prot,
  bool deeper) {
  unsigned int j;
  Transition* tr;
  TransitionLink* trl;
  bool goDeeper, trFound;
  short int comp, reg;

  //if (outTemp)
    //outfile << "Target: " << (*hTarget);

  //Create an edge from the source state to the target state.
  //It is possible that such an edge already exists in the state graph.

    //Determine the type of inequality and the threshold for the transition.
    if (! hSource->state.at(prot).expr) {
      reg = hSource->state.at(prot).lowerThr;
      //Look at the lower boundary of the previous protein region
      //that has been crossed.
      if (myNetwork->genes.at(prot).proteinRegions.at(reg).belowIncl)
        comp = 0; //Inequality < .
      else
        comp = 1; //Inequality <= .
      tr = new Transition(prot, reg, comp, hSource->stateNo, hTarget->stateNo,
      myNetwork->genes.at(prot).proteinRegions.at(reg).siteBelow);
    }
    else {
      reg = hSource->state.at(prot).upperThr;
      //Look at the upper boundary of the previous protein region
      //that has been crossed.
      if (myNetwork->genes.at(prot).proteinRegions.at(reg).aboveIncl)
        comp = 3; //Inequality > .
      else
        comp = 2; //Inequality >= .
      tr = new Transition(prot, reg + 1, comp, hSource->stateNo, hTarget->stateNo,
      myNetwork->genes.at(prot).proteinRegions.at(reg).siteAbove);
    };

    addTransition(hSource->stateNo, tr);

  //if (outTemp)
    //outfile << "Transition: " << (*tr) << endl << endl;

  goDeeper = deeper;

  //Recursively explore further state transitions.
  if (goDeeper)
    computeNextState(hTarget);
};

//Compute all strongly connected components of a hybrid system.
void HybridSystem::computeAllComponents(ostream& outfileForGraph, bool getGraph) {
  unsigned int i;
  int att;

  //First, obtain components in the main state graph.
  getStronglyConnectedComponents(verticeDescr.size(), vertices, nextStates, nextTranspStates,
  components, nextComponents);
  //Mark transient components.
  int maxAttract = 0;
  for (i = 0; i < components.size(); i++) {
    getComponentRegions(components.at(i));
    att = components.at(i).markTransient(maxAttract);
    if (att > maxAttract) {
      maxAttract = att;
    };
    components.at(i).markChaos();
    //components.at(i).assignVerticeColour(vertices);
  };
  attractorCount = maxAttract;

  mapComponents(components, verticeDescr);

  if (getGraph)
	  outputStratifiedGraph( outfileForGraph, components, nextStates, vertices );
};

//Determine strongly connected components in a state graph.
//Involves depth first search in several iterations.
void HybridSystem::getStronglyConnectedComponents(int gSize, vector<Vertice>& vertices,
  vector<TransitionLink*>& edges, vector<TransitionLink*>& transpEdges,
  vector<Component>& components, vector<ComponentLink*>& componentEdges) {

  unsigned int i;
  stack<int> verticeOrder, verticesByF;
  vertices.resize(gSize);
  for (i = 0; i < vertices.size(); i++) {
    vertices.at(i) = Vertice();
    verticeOrder.push(vertices.size() - i - 1);
  };

  components.resize(0);
  componentEdges.resize(0);

  //Depth first search in the initial state graph.
  depthFirstSearch( vertices, edges, verticeOrder, verticesByF, components, componentEdges, 0 );

  //outputGraph(outfile, vertices, nextStates);
  //Depth first search in the transposed state graph.
  createTransposedGraph( vertices, edges, transpEdges );
  //outputGraph(outfile, vertices, nextTranspStates);
  //Renew the descriptions of vertices.
  for (i = 0; i < vertices.size(); i++)
    vertices.at(i).clear();
  depthFirstSearch( vertices, transpEdges, verticesByF, verticeOrder, components, componentEdges,
  1 );

  //Create a component graph.
  for (i = 0; i < vertices.size(); i++)
    vertices.at(i).clear();
  depthFirstSearch( vertices, edges, verticeOrder, verticesByF, components, componentEdges, 2 );
};

//Depth first search algorithm.
void HybridSystem::depthFirstSearch(vector<Vertice>& vertices, vector<TransitionLink*>& edges,
  stack<int>& verticeOrder, stack<int>& verticesByDecF,
  vector<Component>& components, vector<ComponentLink*>& nextComponents,
  int out) {

  int time = 0, component = 0;
  bool whiteEdgeFound;
  Component *c;
  unsigned int i, j;
  short int p;
  int u, v;
  stack<VerticeToVisit> nextV;
  VerticeToVisit currV;
  TransitionLink* trl;
  Transition* e;
  ComponentLink *cl, *clp;

  //Search for vertices that are not yet visited.
  //Go deeper from these vertices.
  //Observe a certain sequence in search: either in numerical order or by
  //decreasing f values.
  while (! verticeOrder.empty()) {
    i = verticeOrder.top();
    verticeOrder.pop();

    if (vertices.at(i).colour == white) {
      //A new tree begins.
      if (out == 1) {
        component++;
        c = new Component();
        components.push_back(*c);
        nextComponents.push_back(NULL);
        //prevComponents.push_back(NULL);
      };
      currV = VerticeToVisit(i, 0);
      nextV.push(currV);
    }
    else continue;

    while (! nextV.empty()) {
      currV = nextV.top();
      nextV.pop();
      u = currV.verticeNo;

      //The vertex to be visited gets coloured gray.
      //Go deeper from it.
      if (currV.purpose == 0) {
        vertices.at(u).colour = gray;
        time++;
        vertices.at(u).d = time;

        //A new vertex for some component.
        if (out == 1) {
          vertices.at(u).comp = component;
          components.at(component - 1).addVertice(u);
        };

        trl = edges.at(u);
      }
      else
        trl = currV.nextEdge;

      //Explore all outgoing edges.
      whiteEdgeFound = false;
      while ((trl != NULL) && ! whiteEdgeFound) {
        e = trl->getMyTrans();
        v = e->nextState - 1;

        if (vertices.at(v).colour == white) {
          //Remember that not all edges have been explored and that it will be
          //necessary to return to the current vertex.
          currV = VerticeToVisit(u, 1, trl->nextTrans());
          nextV.push(currV);

          currV = VerticeToVisit(v, 0);
          nextV.push(currV);
          //As soon as the edge is found that leads to a white vertex,
          //this vertex has to be examined in detail and has to be
          //coloured gray.
          whiteEdgeFound = true;
        };

        if (out == 2) {
          //Create an edge between components.
          if (vertices.at(u).comp != vertices.at(v).comp) {
            components.at( vertices.at(u).comp - 1 ).withoutExit = false;
          }
          else {
            //Create an edge within a component.
            components.at( vertices.at(u).comp - 1 ).addTransition(e);
          };
        };

        trl = trl->nextTrans();
      };

      //All outgoing edges have been explored, the vertex can be coloured black.
      if (! whiteEdgeFound) {
        vertices.at(u).colour = black;
        time++;
        vertices.at(u).f = time;
        //Create an ordering of vertices by f values.
        verticesByDecF.push(u);
      };
    };
  };
};

//Create a transposed graph.
//New edges are created in the increasing order of f values.
//f is taken at the ends of edges.
void HybridSystem::createTransposedGraph(vector<Vertice>& vertices,
vector<TransitionLink*>& nextStates, vector<TransitionLink*>& nextTranspStates) {
  unsigned int i;
  TransitionLink *trl, *tr3;
  Transition *e, *f;

  for (i = 0; i < vertices.size(); i++) {
    trl = nextStates.at(i);
    while (trl != NULL) {
      //Create an incoming edge from each outgoing edge.
      e = trl->getMyTrans();
      f = new Transition(e->proteinNo, e->thrValue, e->comparison, e->nextState, e->prevState, e->siteName);

      tr3 = new TransitionLink(f, nextTranspStates.at( e->nextState - 1 ));
      nextTranspStates.at( e->nextState - 1 ) = tr3;

      trl = trl->nextTrans();
    };
  };
};

HybridState::HybridState() : stateNo(0), lastPrevState(0), myNetwork(NULL) {
  state.resize(0);
  geneBindingSites.resize(0);
};
HybridState::HybridState(Network* myNet) : stateNo(0), lastPrevState(0), myNetwork(myNet) {
  state.resize(0);
  geneBindingSites.resize(0);
};

//Create an internal description of a hybrid state.
//It has to be unique for each state.
string HybridState::createDescr() {
  unsigned int i, j;
  string stateDescr = "";
  int reg, bState;

  for (i = 0; i < state.size(); i++) {
    //Code a protein region.
    if (state.at(i).extreme != 3) {
      reg = state.at(i).lowerThr;
      stateDescr = stateDescr + intToStr(reg) + " ";
      reg = state.at(i).upperThr + 1;
      stateDescr = stateDescr + intToStr(reg) + " ";
    };
  };

  //Code the states of all binding site states.
  for (j = 0; j < geneBindingSites.size(); j++) {
    bState = geneBindingSites.at(j);
    stateDescr = stateDescr + intToStr(bState);
  };
  stateDescr = stateDescr + " ";

  return stateDescr;
};

//Create e description of a hybrid state that is used in diagrams.
string HybridState::createDiagramDescr() {
  unsigned int i, j;
  string stateDescr = "";
  int reg, bState;

  stateDescr = stateDescr + intToStr(stateNo) + "\n";
  for (i = 0; i < state.size(); i++) {
    //Code a protein region.
    if (state.at(i).extreme != 3) {
      reg = state.at(i).lowerThr;
      stateDescr = stateDescr + intToStr(reg) + "t";
      reg = state.at(i).upperThr + 1;
      stateDescr = stateDescr + intToStr(reg);
      //Add a signifier for the uppermost region.
      if (state.at(i).extreme == 1)
        stateDescr = stateDescr + "e";
    };
    //Determine whether a protein is growing or decreasing.
    if (state.at(i).expr)
      stateDescr = stateDescr + "u";
    else
      stateDescr = stateDescr + "d";
  };

  stateDescr = stateDescr + "\n" + "b: ";

  //Code the states of all binding sites.
  for (j = 0; j < geneBindingSites.size(); j++) {
    bState = geneBindingSites.at(j);
    stateDescr = stateDescr + intToStr(bState);
  };

  return stateDescr;
};

//Output of the states of all binding sites.
string HybridState::createBindingDescr() {
  unsigned int j;
  int bState;
  string stateDescr = "";
  for (j = 0; j < geneBindingSites.size(); j++) {
	  bState = geneBindingSites.at(j);
	  stateDescr = stateDescr + intToStr(bState);
  };

  return stateDescr;
};

//Create a description of a hybrid state that is used in diagrams.
string HybridState::createCharGraphDescr() {
  unsigned int i, j;
  string stateDescr = "";
  int reg, bState;
  ProteinRegion prBelow, prAbove;

  for (i = 0; i < state.size(); i++) {
	  //Output protein name.
	  stateDescr = stateDescr + myNetwork->genes.at(i).name;
	  //Determine whether the protein is growing or decreasing.
	  if (state.at(i).expr)
	    stateDescr = stateDescr + " u";
	  else
	    stateDescr = stateDescr + " d";

	    if (i < state.size() - 1)
		    stateDescr = stateDescr + " ";
  };

  //Code the state of all binding sites.
  stateDescr = stateDescr + "\\n state ";
  for (j = 0; j < geneBindingSites.size(); j++) {
	  bState = geneBindingSites.at(j);
	  stateDescr = stateDescr + myNetwork->sites.at(j).siteName + " " + intToStr(bState) + " ";
  };

  return stateDescr;
};

ostream& operator<<(ostream& outfile, const HybridState& hs) {
  ProteinRegion prBelow, prAbove;
  unsigned int i, j;

  outfile << hs.stateNo << ": ";

  for (i = 0; i < hs.state.size(); i++) {
    //A protein region in extended format.
    prBelow = hs.myNetwork->genes.at(i).proteinRegions.at( hs.state.at(i).lowerThr );
    prAbove = hs.myNetwork->genes.at(i).proteinRegions.at( hs.state.at(i).upperThr );

    if (prBelow.limitBelow > 0) {
      outfile << prBelow.limitBelow << " <";
      if (prBelow.belowIncl == true)
        outfile << "=";
    };
    outfile << " c" << (i + 1);
    if (prAbove.limitAbove > 0) {
      outfile << " <";
      if (prAbove.aboveIncl == true)
        outfile << "=";
      outfile << " " << prAbove.limitAbove;
    };

    outfile << " e" << hs.state.at(i).extreme << " ";

    //Expression level.
    outfile << " " << hs.state.at(i).expr << " | ";
  };

  //Code the states of all binding sites.
  for (j = 0; j < hs.geneBindingSites.size(); j++)
    outfile << hs.geneBindingSites.at(j);
  outfile << endl;

  outfile << endl;

  return outfile;
};

void HybridState::outputWithThresholds(ostream& outfile) {
  unsigned int i, j;

  outfile << stateNo << ": ";
  for (i = 0; i < state.size(); i++)
	  outfile << state.at(i);

  //Code the states of all binding sites.
  for (j = 0; j < geneBindingSites.size(); j++)
    outfile << geneBindingSites.at(j);
  outfile << endl;
  outfile << endl;
};

GeneState::GeneState() : lowerThr(-1), upperThr(-1), expr(0), exprChanges(false) {};
ostream& operator<<(ostream& outfile, const GeneState& gs) {
  unsigned int i;

  outfile << " d" << gs.lowerThr << " u" << gs.upperThr;
  //Expression level.
  outfile << " x" << gs.extreme << " expr " << gs.expr << " || ";

  return outfile;
};

Transition::Transition() : proteinNo(0), thrValue(1), comparison(0), prevState(0), nextState(0) {};
Transition::Transition(int prot, short int thr, short int comp, int prevSt, int nextSt, string site) :
proteinNo(prot), thrValue(thr), comparison(comp), prevState(prevSt), nextState(nextSt), siteName(site) {};

//Add a new state to a hybrid system. First check whether such a state
//already exists in this hybrid system.
bool HybridSystem::addState(HybridState* hs, vector<int>& recompExpr, bool all) {
  unsigned int i;
  string descr = "";
  map<string, int>::iterator q;

	descr = hs->createDescr();

  q = verticeNo.find(descr);
  if (q == verticeNo.end()) {
    //A new hybrid state has been obtained.
    size++;
    hs->stateNo = size;
    verticeNo[descr] = size;
    //Calculate expression levels of genes for this state.
    recomputeExpressionForState(hs, recompExpr, all);
    verticeDescr.push_back((*hs));

    nextStates.push_back(NULL);
    nextTranspStates.push_back(NULL);

    return true;
  }
  else {
    //Assign a found number to this hybrid state.
    hs->stateNo = q->second;
    //Copy the expression levels of the new state from the old state.
    recompExpr.resize(0);
    for (i = 0; i < hs->state.size(); i++) {
      if (verticeDescr.at( hs->stateNo - 1 ).state.at(i).expr != hs->state.at(i).expr) {
        hs->state.at(i).exprChanges = true;
        hs->state.at(i).expr = verticeDescr.at( hs->stateNo - 1 ).state.at(i).expr;
        if (! all)
          recompExpr.push_back(i);
      };
    };
    return false;
  };
};

//Add a new transition between states.
void HybridSystem::addTransition(int sourceState, Transition* trans) {
  TransitionLink* tl = new TransitionLink(trans, nextStates.at(sourceState - 1));
  nextStates.at(sourceState - 1) = tl;
};

HybridSystem::HybridSystem() : size(0), myNetwork(NULL) {
  nextStates.resize(0);
  nextTranspStates.resize(0);
  verticeNo.clear();
  verticeDescr.resize(0);
  initialStates.resize(0);
  vertices.resize(0);
  significantComponents.resize(0);
};
HybridSystem::HybridSystem(Network* net) : size(0), myNetwork(net) {
  nextStates.resize(0);
  nextTranspStates.resize(0);
  verticeNo.clear();
  verticeDescr.resize(0);
  initialStates.resize(0);
  vertices.resize(0);
  significantComponents.resize(0);
};

TransitionLink::TransitionLink(Transition* conTrans, TransitionLink* after) :
myTrans(conTrans), next(after) {};
TransitionLink* TransitionLink::nextTrans() const {
  return next;
};
Transition* TransitionLink::getMyTrans() const {
  return myTrans;
};

//Output the state graph for visualisation.
void HybridSystem::outputStratifiedGraph(ostream& outfile, vector<Component>& v, vector<TransitionLink*>& t,
vector<Vertice>& vtc) {
  map<int, int>::const_iterator q;
  unsigned int j, i;
  string currDescr;

  //Graph definition at the beginning of the file.
  outfile << "digraph {" << endl << "graph [dpi=300];" << endl << "rankdir=TB;" << endl << "node [shape=rectangle];" << endl;

  //Output vertice descriptions, where vertices are grouped in components.
  //Each component is coloured according to its type.
  if (verticeDescr.size() > 0) {
	  for (j = 0; j < v.size(); j++) {
	    outfile << "subgraph cluster_" << (j + 1) << " {" << endl;
	    outfile << "style = filled;" << endl;

	    if (v.at(j).transient != 2 && v.at(j).withoutExit == 1) {
        //A guaranteed attractor within the component.
		    if (v.at(j).chaos == false)
          //A simple attractor that is not dependent on quantitative
          //parameters.
		      outfile << "color=magenta;" << endl;
	      else
          //A complicated attractor, with some influence of
          //quantitative parameters.
		      outfile << "color=blue;" << endl;
	    };
	    if (v.at(j).transient != 2 && v.at(j).withoutExit == 0)
        //Something similar to an attractor that is not an attractor.
		    //outfile << "color=brown;" << endl;
        outfile << "color=yellow;" << endl;
	    if (v.at(j).transient == 2 && v.at(j).withoutExit == 1)
        //A contradictory case that shouldn't occur.
		    outfile << "color=red;" << endl;
	    if (v.at(j).transient == 2 && v.at(j).withoutExit == 0)
        //An ordinary component that is transient.
		    outfile << "color=yellow;" << endl;

      //Output vertices.
	    outfile << "node [style=filled, color=white];" << endl;
	    for (q = v.at(j).graphVerticeIndex.begin(); q != v.at(j).graphVerticeIndex.end(); q++) {
		    i = q->first - 1;
		    outfile << "v" << (i + 1) << " [label=\"";

		    currDescr = verticeDescr.at(i).createCharGraphDescr();
		    outfile << currDescr << "\"];" << endl;
	    };

	    outfile << "}" << endl << endl;
	  };
  };

  //Output state transitions.
  TransitionLink* trl;

  for (i = 0; i < vtc.size(); i++) {
    //Output the edges for vertex i.
	  trl = t.at(i);
	  while (trl != NULL) {
	    (*(trl->getMyTrans())).writeToGraph(outfile, myNetwork);
	    outfile << endl;
	    trl = trl->nextTrans();
	  };
  };
  outfile << "}" << endl;
};

//Collect information about the regions visited by each protein
//within the scope of a single component.
void HybridSystem::getComponentRegions(Component& c) {
  unsigned int i;
  map<int, int>::const_iterator q;
  int hybridState, reg;
  bool grow;

  c.componentRegions.resize(proteinCount);
  for (i = 0; i < proteinCount; i++)
    c.componentRegions.at(i) = RegionsVisited();

  //Go through all states of a component.
  for (q = c.graphVerticeIndex.begin(); q != c.graphVerticeIndex.end(); q++) {
    //Get the corresponding number of a hybrid state.
    hybridState = q->first;
    for (i = 0; i < proteinCount; i++) {
      //Register the region of each protein within this hybrid state.
      grow = verticeDescr.at(hybridState - 1).state.at(i).expr;
      for (reg = verticeDescr.at(hybridState - 1).state.at(i).lowerThr;
      reg <= verticeDescr.at(hybridState - 1).state.at(i).upperThr; reg++)
        c.componentRegions.at(i).visitRegion( reg, verticeDescr.at(hybridState - 1).state.at(i).extreme, grow );
    };
  };
};

Uncertainty::Uncertainty() : siteNo(0), currValue(0), aboveUp(0), proteinCount(0) {
  allowedStates.resize(0);
};
//Potential states for a binding site.
//Initially all proteins are below all thresholds,
//therefore unbound is the only state allowed.
Uncertainty::Uncertainty(int site) : siteNo(site), currValue(0), aboveUp(0), proteinCount(0) {
  allowedStates.resize(0);
};
ostream& operator<<(ostream& outfile, const Uncertainty& u) {
  outfile << "site: " << u.siteNo << " proteins: " << u.proteinCount << " above: " << u.aboveUp << " allowed: ";
  for (int i = 0; i < u.allowedStates.size(); i++)
	outfile << u.allowedStates.at(i) << " ";
  outfile << "current state: " << u.currValue << endl;
  return outfile;
};
GeneUncertainties::GeneUncertainties() : protRegion(0), extreme(2) {};

Vertice::Vertice() : colour(white), d(0), f(0), comp(0) {};
void Vertice::clear() {
  colour = white;
  d = 0;
  f = 0;
};
//Output information about a vertex in a state graph.
ostream& operator<<(ostream& outfile, const Vertice& v) {
  //Pirms tam vajag stavokla numuru.
  outfile << ": d: " << v.d << " | f: " << v.f << endl;
  return outfile;
};

Component::Component() : verticeCount(0), transient(0), withoutExit(true),
  toCollection(false), chaos(false), firstVertDescr(""), progressIndicator(-1) {
  graphVerticeIndex.clear();
  graphTransitions.resize(0);
};

//Add a new vertex to a component. The argument is the vertex number in the original
//graph.
void Component::addVertice(int v) {
  int t = v + 1;
  verticeCount++;
  graphVerticeIndex[t] = verticeCount;

  graphTransitions.push_back(NULL);
};

//Create an edge betweem two vertices within the same component.
void Component::addTransition(Transition* tr) {
  map<int, int>::iterator p;
  int source, target;
  TransitionLink* trl;
  Transition* tr2;

  //Search for the numbers of source and target vertices for this edge.
  //Numbering within a component.
  p = graphVerticeIndex.find(tr->prevState);
  source = p->second;

  if (source == 0) return;

  //First create the edge as in the original state graph.
  tr2 = new Transition(tr->proteinNo, tr->thrValue, tr->comparison, tr->prevState, tr->nextState, tr->siteName);
  trl = new TransitionLink(tr2, graphTransitions.at(source - 1));
  graphTransitions.at(source - 1) = trl;
};

//Mark transient components.
int Component::markTransient(int currentAttract) {
  unsigned int i;
  map<short int, ProteinRegionTrace>::iterator q, p;
  short int nonTransient = 0;
  //0: certainly can stay within a component;
  //1: there is a possibility that a cycle will be left,
  //nevertheless a cycle for an infinite movement exists;
  //2: certainly will leave a component.
  int grow;
  attractorNo = 0;

  //Check visited regions within this component for all proteins.
  for (i = 0; i < componentRegions.size(); i++) {
    //If the region list is bounded by the uppermost and the lowermost regions,
    //then an infinite staying in this component is certain.
    q = componentRegions.at(i).regions.begin();
    p = componentRegions.at(i).regions.end();
    p--;

    if ((q->second.extreme >= 2) && (p->second.extreme % 2 == 1))
      continue;

    //The situation guaranteeing the existence of a cycle:
    //in the two boundary regions protein is moving towards the middle of
    //the region list and not outwards.
    //If an outward movement is possible, then it is not clear whether
    //the corresponding cycle will be left.
    if ((q->second.crossedWhileDecreasing == 0) && (p->second.crossedWhileGrowing == 0))
      continue;

    //If the protein movement is limited from one side, while the other side
    //corresponds to the uppermost or the lowermost region, the an infinite
    //cycle exists.
    if ((q->second.crossedWhileDecreasing == 0) && (p->second.extreme % 2 == 1))
      continue;
    if ((q->second.extreme >= 2) && (p->second.crossedWhileGrowing == 0))
      continue;

    //If a protein solely grows or solely decreases within a component
    //and also does not reach either the uppermost or the lowermost region,
    //then this is a transient component.
    grow = 0;
    for (q = componentRegions.at(i).regions.begin(); q != componentRegions.at(i).regions.end(); q++) {
      //If a protein can either grow or decrease in some region, then an
      //infinite cycle is a possibility.
      if ((q->second.crossedWhileGrowing > 0) && (q->second.crossedWhileDecreasing > 0)) {
        grow = 2;
        break;
      };

      //Protein regions go frow the lowest to the highest.

      //In this region a proten is only increasing.
      if (q->second.crossedWhileGrowing > 0) {
        switch (grow) {
          case 0:
            //The first considered region.
            grow = 1;
            break;
          case -1:
            //Previously a protein has decreased in this region.
            //The possibility of a cycle depends on other factors.
            grow = -1;
            break;
          case 1:
            //Consistent growing of a protein.
            break;
        };
      };

      //In this region a proten is only decreasing.
      if (q->second.crossedWhileDecreasing > 0) {
        switch (grow) {
          case 0:
            grow = -1;
            break;
          case -1:
            //Consistent decreasing of a protein.
            break;
          case 1:
            //Previously a protein has been growing.
            //In both boundary regions the movement of a protein is in opposite directions
            //therefore an infinite cycle is guaranteed.
            grow = 3;
            break;
        };
      };

      if (grow == 3)
        break;
    };

    switch (grow) {
      case 0:
        break;
      case -1:
        //A protein has decreased consistently and the lower boundary region is not
        //the lowermost.
        nonTransient = 2;
        indicatorExpr = false;
        break;
      case 1:
        //A protein has grown consistently and possibly decreased before that.
        //Neither the upper nor the lower boundary corresponds to an extreme region.
        nonTransient = 2;
        indicatorExpr = true;
        break;
      case 2:
        //A protein has both grown and decreased in the same region.
        //A possibility of leaving the component exists.
        nonTransient = 1;
        break;
      case 3:
        //An infinite cycle is guaranteed.
        break;
    };

    if (nonTransient == 2) {
      //It is not possible to stay in the component indefinitely.
      //Register a progress indicator.
      progressIndicator = i + 1;
      break;
    };
  };

  transient = nonTransient;
  if (nonTransient < 2) {
    attractorNo = currentAttract + 1;
  };
  return attractorNo;
};

//Mark components with a single cycle and with multiple cycles.
void Component::markChaos() {
  unsigned int i = 0;
  TransitionLink* trl;
  //Check whether a vertex of the component has two different outgoing edges,
  //both leading to vertices of the same component.
  chaos = false;
  while ((i < graphTransitions.size()) && (! chaos)) {
    trl = graphTransitions.at(i);
    if (trl != NULL)
      trl = trl->nextTrans();
    if (trl != NULL)
      chaos = true;
    i++;
  };
};

ComponentLink::ComponentLink() :
prevComp(0), nextComp(0), linkInstances(0), next(NULL), proteinNo(0), thrValue(1),
comparison(0) {};
ComponentLink::ComponentLink(int prev, int next, ComponentLink* after, int prot,
double thr, short int comp) :
prevComp(prev), nextComp(next), next(after), proteinNo(prot), thrValue(thr),
comparison(comp), linkInstances(0) {};
ComponentLink* ComponentLink::nextTrans() const {
  return next;
};
int ComponentLink::getNext() const {
  return nextComp;
};
int ComponentLink::getPrev() const {
  return prevComp;
};

ProteinRegionTrace::ProteinRegionTrace() : region(-1), extreme(0), crossedWhileGrowing(0),
crossedWhileDecreasing(0) {};
ProteinRegionTrace::ProteinRegionTrace(short int r, short int e) : region(r), extreme(e),
crossedWhileGrowing(0), crossedWhileDecreasing(0) {};
RegionsVisited::RegionsVisited() { regions.clear(); };

//Mark a protein region that is visited within a component.
void RegionsVisited::visitRegion(short int r, short int e, bool grow) {
  map<short int, ProteinRegionTrace>::iterator q;
  ProteinRegionTrace tr = ProteinRegionTrace(r, e);
  //All regions are sorted by their numbers.
  q = regions.find(r);
  //Create new region.
  if (q == regions.end()) {
    regions[r] = tr;
    q = regions.find(r);
  };

  if (grow)
    q->second.crossedWhileGrowing++;
  else
    q->second.crossedWhileDecreasing++;
};

VerticeToVisit::VerticeToVisit() : verticeNo(0), purpose(0), nextEdge(NULL) {};
VerticeToVisit::VerticeToVisit(int v, short int p) : verticeNo(v), purpose(p), nextEdge(NULL) {};
VerticeToVisit::VerticeToVisit(int v, short int p, TransitionLink* l) :
verticeNo(v), purpose(p), nextEdge(l) {};

VertIDInComp::VertIDInComp() : descr(""), comp(0), toCollection(true) {};
VertIDInComp::VertIDInComp(string d, int c) : descr(d), comp(c), toCollection(true) {};

//Merge new components of a hybrid system with old components of earlier
//hybrid systems.
void HybridSystem::mapComponents(vector<Component>& comp, vector<HybridState>& verticeD) {
  unsigned int i, j;
  ComponentLink* cl;
  Component* cp;
  TransitionLink *tl, *tlNew;
  Transition *tr;
  string descr;
  bool found;
  vector<VertIDInComp> vertDescr;
  VertIDInComp currDescr;
  map<int, int>::iterator q;
  map<short int, ProteinRegionTrace>::iterator p;

  vertDescr.resize(0);

  for (i = 0; i < comp.size(); i++) {
    comp.at(i).toCollection = false;
    //if ((comp.at(i).transient == 2) && (comp.at(i).withoutExit == false) &&
    //  (comp.at(i).chaos == false)) continue;
	  if ((comp.at(i).transient == 2) && (comp.at(i).withoutExit == false)) continue;

    comp.at(i).toCollection = true;
    //Fetch vertice descriptions for this component.
    for (q = comp.at(i).graphVerticeIndex.begin(); q != comp.at(i).graphVerticeIndex.end(); q++) {
		  descr = verticeD.at(q->first - 1).createDescr();
      currDescr = VertIDInComp(descr, i);
      vertDescr.push_back(currDescr);
    };
  };


  //Search for components that are not yet within the collection of interesting
  //components.
  for (i = 0; i < significantComponents.size(); i++) {
    found = false;
    j = 0;
    while ((j < vertDescr.size()) && ! found) {
      if (significantComponents.at(i).firstVertDescr == vertDescr.at(j).descr &&
      significantComponents.at(i).verticeCount == comp.at( vertDescr.at(j).comp ).verticeCount) {
        comp.at( vertDescr.at(j).comp ).toCollection = false;
        found = true;
      }
      else
        j++;
    };
  };

  //Collect new components.
  for (i = 0; i < comp.size(); i++) {
    if (comp.at(i).toCollection == true) {
      //Add a vertex decription to a new component, because old vertices
      //will be thrown out.
      q = comp.at(i).graphVerticeIndex.begin();
		  comp.at(i).firstVertDescr = verticeD.at(q->first - 1).createDescr();

      //Copy component information to the new array.
      cp = new Component();
      cp->verticeCount = comp.at(i).verticeCount;
      cp->firstVertDescr = comp.at(i).firstVertDescr;
      cp->transient = comp.at(i).transient;
      cp->chaos = comp.at(i).chaos;
      cp->withoutExit = comp.at(i).withoutExit;

      //Copy edges within the component.
      cp->graphTransitions.resize( comp.at(i).graphTransitions.size() );
      for (j = 0; j < comp.at(i).graphTransitions.size(); j++) {
        cp->graphTransitions.at(j) = NULL;
        tl = comp.at(i).graphTransitions.at(j);
        while (tl != NULL) {
          tr = new Transition(tl->myTrans->proteinNo, tl->myTrans->thrValue, tl->myTrans->comparison,
            tl->myTrans->prevState, tl->myTrans->nextState, tl->myTrans->siteName);
          tlNew = new TransitionLink(tr, cp->graphTransitions.at(j));
          cp->graphTransitions.at(j) = tlNew;
          tl = tl->nextTrans();
        };
      };

      //Create an index of edges.
      cp->graphVerticeIndex.clear();
      for (q = comp.at(i).graphVerticeIndex.begin(); q != comp.at(i).graphVerticeIndex.end(); q++)
        cp->graphVerticeIndex[q->first] = q->second;

      //Copy protein regions.
      cp->componentRegions.resize( comp.at(i).componentRegions.size() );
      for (j = 0; j < comp.at(i).componentRegions.size(); j++) {
        for (p = comp.at(i).componentRegions.at(j).regions.begin(); p !=
          comp.at(i).componentRegions.at(j).regions.end(); p++) {
          cp->componentRegions.at(j).regions[p->first] = p->second;
        };
      };

      significantComponents.push_back(*cp);
    };
  };
};

//Delete edges of a state graph.
void HybridSystem::clearEdges(vector<TransitionLink*>& edges) {
  unsigned int i;
  TransitionLink *tl, *tlNext;

  for (i = 0; i < edges.size(); i++) {
    tl = edges.at(i);
    while (tl != NULL) {
      tlNext = tl->next;
      delete (tl->myTrans);
      tl->myTrans = NULL;
      delete tl;
      tl = tlNext;
    };
    edges.at(i) = NULL;
  };
  edges.resize(0);
};

//Delete edges between components.
void HybridSystem::clearComponentEdges(vector<ComponentLink*>& cEdges) {
  unsigned int i;
  ComponentLink *cl, *clNext;

  for (i = 0; i < cEdges.size(); i++) {
    cl = cEdges.at(i);
    while (cl != NULL) {
      clNext = cl->next;
      delete cl;
      cl = clNext;
    };
    cEdges.at(i) = NULL;
  };
  cEdges.resize(0);
};

//Throw out all states from a hybrid system.
void HybridSystem::clearStates(bool deleteSignificant) {
  unsigned int i;

  size = 0;
  verticeDescr.resize(0);

  clearEdges(nextStates);
  clearEdges(nextTranspStates);
  verticeNo.clear();
  vertices.resize(0);

  clearComponentEdges(nextComponents);
  for (i = 0; i < components.size(); i++)
    components.at(i).clearComponentGraph();
  components.resize(0);

  if (deleteSignificant) {
    for (i = 0; i < significantComponents.size(); i++)
      significantComponents.at(i).clearComponentGraph();
    significantComponents.resize(0);
  };
};

//Delete a component graph.
void Component::clearComponentGraph() {
  unsigned int i;
  TransitionLink *tr, *trNext;

  for (i = 0; i < componentRegions.size(); i++)
    componentRegions.at(i).regions.clear();
  componentRegions.resize(0);
  graphVerticeIndex.clear();

  for (i = 0; i < graphTransitions.size(); i++) {
    tr = graphTransitions.at(i);
    while (tr != NULL) {
      trNext = tr->next;
      if (tr->myTrans != NULL)
        delete (tr->myTrans);
      tr->myTrans = NULL;
      delete tr;
      tr = trNext;
    };
    graphTransitions.at(i) = NULL;
  };
  graphTransitions.resize(0);
};

ostream& operator<<(ostream& outfile, const Transition& tr) {
  //First output the states for the current transition.
  outfile << "v" << tr.prevState << " -> " << "v" << tr.nextState << " ";
  outfile << "[label=\"";
  //The condition for this transition.
  outfile << "p" << (tr.proteinNo + 1) << " ";
  switch(tr.comparison) {
  case 0:
    outfile << "<";
    break;
  case 1:
    outfile << "<=";
    break;
  case 2:
    outfile << ">=";
    break;
  case 3:
    outfile << ">";
    break;
  };
  outfile << " " << tr.thrValue;
  outfile << "\"];";
  return outfile;
};

void Transition::writeToGraph(ostream& outfile, Network* myNetwork) {
  unsigned int i;
  //First output the states for the current transition.
  outfile << "v" << prevState << " -> " << "v" << nextState << " ";
  outfile << "[label=\"";
  //The condition for this transition.
  outfile << (myNetwork->genes.at(proteinNo).name) << " ";
  switch(comparison) {
	case 0:
	  outfile << "<";
	  break;
	case 1:
	  outfile << "<=";
	  break;
	case 2:
	  outfile << ">=";
	  break;
	case 3:
	  outfile << ">";
	  break;
  };
  //Binding threshold for the transition.
	outfile << " " << siteName;
  outfile << "\"];";
};

//Convert an integer into string.
string intToStr(int& num) {
  bool sign = false;
  int r, z = int('0');
  int n = num;
  string sNum = "";
  if (n < 0) {
    sign = true;
    n = -n;
  };
  while (n > 0) {
    r = n % 10;
    n = n / 10;
    sNum = char(z + r) + sNum;
  };
  if (sNum == "")
    sNum = "0";
  if (sign == true)
    sNum = "-" + sNum;
  return sNum;
};

//Remove blank spaces around a name.
string trim(const string& arg) {
  string res = arg;
  res.erase(0, res.find_first_not_of(" \t\n"));
  res.erase(res.find_last_not_of(" \t\n")+1);

  return res;
};

int atoi(const string& s) {
  return atoi(s.c_str());
};
double atof(const string& s) {
  return atof(s.c_str());
};
