# Supplementary material for: Dynamics of gene regulatory networks and their dependence on network topology and quantitative parameters – the case of phage λ
Source: BMC Bioinformatics. 2019 May 31;20:296. doi: 10.1186/s12859-019-2909-z (PMC6544977; doi:10.1186/s12859-019-2909-z)
Supplement: Supplementary file 1 — Software package implementing our proposed method of attractor analysis. It contains source files, user manual and the phage λ model described in this manuscript. Following subsections describe files from the package. ModelDescription.txt: Definition of the phage λ model that is analysed within this paper. ModelConstraints.txt: File that specifies partial constraints for the orderings of binding site affinities. Here, the constraints are applicable to our phage λ model. HSM_graph_analysis.cpp: The main component of the software that identifies all feasible states of a system. HSM_graph_analysis.h: The second component of the software for graph analysis. It is a C++ header file which contains definitions of classes and data structures. HSM_instructions.pdf: Instructions for compiling and running the software that constructs a graph describing all possible states of a system. Formats of input and output files are described as well. Thr.txt: File containing the orderings of binding site affinities for all proteins. ExtractStates.pl: Perl script that extracts all stable states from a state transition graph. MergeStates.pl: Perl script that characterises and summarises stable states. It aggregates the information about stable states for several state graphs. AnalyseStates.pl: Perl script that characterises stable states of a system by describing the feasible behaviours within them. ThresholdOrderings.pl: Perl script that generates all linear orderings of binding site thresholds that are consistent with a set of constraints defining partially known orderings. (ZIP 84 kb) [file 12859_2019_2909_MOESM1_ESM.zip › HSM/HSM_graph_analysis.h]

#include <stdlib.h>
#include <iomanip>
#include <iostream>
#include <fstream>
#include <vector>
#include <list>
#include <string>
#include <map>

#include <math.h>
#include <limits.h>

#include <set>
#include <algorithm>
#include <stack>

using namespace std;

enum col {white, gray, black};

class Network;
class GeneState;
class HybridSystem;

class GeneUncertainties;
class Uncertainty;

//Information about a single protein that can attach to a binding site.
class BindingProtein {
  public:
    double a, d;  //Association and dissociation thresholds.
    int proteinNo;  //Reference to the protein.
    short int proteinState;  //The state of this binding site when it is bound by this protein.
    string siteName;
    int siteNo;

    BindingProtein();
    BindingProtein(int, short int, string, int);
};

//Information about a single threshold for a particular protein and binding site
//combination.
class ProteinThreshold {
  public:
    double thrValue;  //Threshold value; typically a relative value within an ordering.
    bool thrTypeUp;   //Type of a threshold: association or dissociation.
    int proteinNo;    //Reference to the protein.
    short int proteinState; //The state of this binding site when it is bound by this protein.
    string siteName;  //Name of the binding site for this threshold.
    int siteNo;       //The number of the binding site within the system.

    ProteinThreshold();
    ProteinThreshold(int, short int, bool, double, string, int);
};

//Information about a region between two thresholds for a protein concentration.
class ProteinRegion {
  public:
    int indexAbove;  //A threshold index for the upper region limit.
    int indexBelow;  //A threshold index for the lower region limit.
    //If the region is not bounded, either from above or below,
    //the corresponding index is -1.

    //Boundaries of the region. If not defined then -1.
    double limitAbove, limitBelow;
    bool aboveIncl, belowIncl;  //Does the boundary itself belong to the region.

    string siteBelow, siteAbove;

    ProteinRegion();
    ProteinRegion(int, double, bool, int, double, bool, string, string);
};

//Information about a protein that can attach to a binding site.
class CompetingProtein {
  public:
    int proteinNo;
    short int proteinState;
    double a, d;
    short int aLevel, dLevel; //To which lower boundary of a region the thresholds correspond.

    CompetingProtein();
    CompetingProtein(int, short int);
};

//States that are permitted for a dependent binding site, depending on the current
//state of a primary site.
class AllowedStates {
  public:
    vector<short int> states;

    AllowedStates();
};

class BindingSite {
  private:
  public:
    vector<CompetingProtein> inflProteins;  //Proteins that influence the state of the binding site.
    string siteName;  //The name of the binding site.
    short int currentState;  //Current state of the binding site.
    Network* myNetwork;
    vector<int> genesInfluenced;

    //Binding sites whose permitted states are dependent on the state of this site.
    //The maximum number of such sites is equal to the number of proteins that
    //can attach to this site.
    vector<int> dependentSitesFromUp;
    vector<int> dependentSitesFromDown;
    vector<short int> dependentProteinDown;
    vector<short int> dependentProteinUp;
    vector<AllowedStates> allowedStatesBesideSelf;

    BindingSite();
    BindingSite(string, Network*);
    void updateStateOfSite();
    void setInfluence(int);
    void validateStateOfSite();
    void getAllowedStatesOfDependentSites();

    friend ostream& operator<<(ostream&, const BindingSite&);
};

class Gene {
  private:
  public:
    string name;
    string funcName;
    int no;     //The number of this gene within the network.
    bool prevExpr;  //Gene expression before the last change in binding site states.
    bool expr;  //Is this gene expressed.

    int funcDimensions;
    vector<int> funcTableValues;

    void initialiseFunction();
    void setFunctionValue(string);

    void setThresholdValues(string);

    //All binding sites to which the protein produced by this gene can attach.
    vector<BindingProtein> proteinBindings;
    //All gene protein thresholds, ordered by levels.
    vector<ProteinThreshold> proteinThresholds;
    //Protein concentration regions.
    vector<ProteinRegion> proteinRegions;

    //Function that determines gene expression depending on binding site states.
    //It is defined by a truth table.
    vector<bool> truthValues;
    //Binding sites whose states serve as arguments for calculating the expression.
    vector<int> geneSites;
    int siteCount;  //The count of function arguments.

    double minThr;  //The lowest threshold of this protein.
    double maxThr;  //The highest threshold of this protein.

    //Reference to the network.
    Network* myNetwork;

    //Gene received its name, number and a reference to a network.
    Gene();
    Gene(int, string, Network*);

    void addPromoterInfluence(string);

    //Set up various parameters for a gene.
    void addToBindings(BindingProtein);
    void adjustThresholdList();

    void outputThresholdList(ostream&);
    void outputBindingSites(ostream&);
    void outputProteinBindings(ostream&);
    void outputFunction(ostream&);

    //Return the state of this gene for a hybrid system.
    GeneState getGeneState();

    void setExtremeThr();
};

class Network {
  private:
  public:
    Network();

    int n;  //The number of genes.
    int m;  //The number of binding sites.
    vector<Gene> genes; //Array of genes.

    vector<BindingSite> sites; //All binding sites.

    string inFileName;
    ostream* outfile;

    HybridSystem* hybridNet;

    void newBindingSite(string, Network*);
    void newGene(string);
    void newProteinInfluence(string);
    void updateBindingSiteThresholds(string site, string name);

    //Create a hybrid system from the information about the network.
    bool constructHybridSystem(ostream&, HybridSystem*);
};

//The state of one protein, which is part of a hybrid system state.
class GeneState {
  public:
    //Protein region where the concentration currently resides.
    short int lowerThr;
    short int upperThr;

    //0: not an extreme region;
    //1: the highest unbounded region;
    //2: the lowest region including zero concentration;
    //3: the region that is not determined by any thresholds.
    short int extreme;
    //Current gene expression.
    bool expr;
    //Has expression changed in the last round.
    bool exprChanges;

    GeneState();

	  //Output of the state.
	  friend ostream& operator<<(ostream&, const GeneState&);
};

class HybridState {
  public:
    int stateNo;
    vector<GeneState> state;
    //States of all binding sites.
    //The numbering of sites is as within the network.
    vector<short int> geneBindingSites;

    int lastPrevState;  //Last visited state before entering this state.
    Network* myNetwork;

    HybridState();
    HybridState(Network*);
	  void initializeFromPrevious(int, int, HybridState*);

    //Unique description of a hybrid system state.
    string createDescr();

    //Shorter description of a state for a diagram.
    string createDiagramDescr();
    //State description for a state graph.
	  string createCharGraphDescr();
	  string createBindingDescr();

    bool checkBindingSiteConsistency(int&);

    friend ostream& operator<<(ostream&, const HybridState&);
	  void outputWithThresholds(ostream&);
};

class Transition {
  public:
    int proteinNo;  //Protein that has reached a threshold and triggered this transition.
    short int thrValue;  //Threshold value, usually relative.
    short int comparison;   //Inequality wth the threshold.
    //0: < ,
    //1: <= ,
    //2: >= ,
    //3: > .

    int prevState;
    int nextState;   //Next hybrid system state.
    string siteName;

    Transition();

    string createLabel();
	  void writeToGraph(ostream&, Network*);
    friend ostream& operator<<(ostream&, const Transition&);
    Transition(int, short int, short int, int, int, string);
};

class TransitionLink {
  public:
    Transition* myTrans;
    TransitionLink* next;

    TransitionLink();
    TransitionLink(Transition*, TransitionLink*);

    TransitionLink* nextTrans() const;
    Transition* getMyTrans() const;
};

//A vertex in the graph of hybrid system states.
class Vertice {
  public:
    int colour;  //The colour denotes the state of visiting for this vertex.
    //For depth first search.
    int d;  //The time of the first visit of this state.
    int f;  //The time of finishing considering this state.
    int comp;  //The component to which this vertex belongs.

    Vertice();
    void clear();
    friend ostream& operator<<(ostream&, const Vertice&);
};

//Information about a vertex in a state graph that still has to be visited.
//For depth first search.
class VerticeToVisit {
  public:
    int verticeNo;
    short int purpose;
    TransitionLink* nextEdge;
    //Possible values:
    //0: a white vertex; start exploring it and colour it grey;
    //1: a grey vertex, but its edges still have to be explored;
    //2: all edges are explored and this vertex has to be coloured black.

    VerticeToVisit();
    VerticeToVisit(int, short int);
    VerticeToVisit(int, short int, TransitionLink*);
};

//Trajectory of a single protein within a component.
class ProteinRegionTrace {
  public:
    short int region;
    short int extreme;
    //How many times this region has been traversed while
    //the protein has been growing and decreasing.
    int crossedWhileGrowing;
    int crossedWhileDecreasing;

    ProteinRegionTrace();
    ProteinRegionTrace(short int, short int);
};

//Which protein regions have been visited while going through certain hybrid states.
class RegionsVisited {
  public:
    map<short int, ProteinRegionTrace> regions;

    RegionsVisited();
    void visitRegion(short int, short int, bool);
};

//A strongly connected component within the graph of all hybrid states.
class Component {
  public:
    int verticeCount;

    //The decription of one vertex of this component;
    //for identification of this component.
    string firstVertDescr;
    //The index of component vertices after their numbers in the original graph.
    map<int, int> graphVerticeIndex;

    //Component edges with vertice numbers from the original graph.
    vector<TransitionLink*> graphTransitions;

    //Protein regions visited within this component.
    vector<RegionsVisited> componentRegions;

    //Whether it is possible to stay infinitely within this component.
    short int transient;
    //0: non-transient;
    //1: there exists a cycle; both infinite and non-infinite behaviours are possible;
    //2: transient component.
    int progressIndicator;
    bool indicatorExpr;
    //A protein that serves as a progress indicator - its concentration will go beyond this component.
    bool chaos;
    bool withoutExit;
    bool toCollection;

    //The number of attractor if the component is non-transient.
    int attractorNo;

    Component();
    friend ostream& operator<<(ostream&, const Component&);

    void addVertice(int);
    void addTransition(Transition*);

    //Determine whether this component is transient or not.
    int markTransient(int);
    //Distinguish between a single cycle and multiple cycles within this component.
    void markChaos();

    //Delete component graph.
    void clearComponentGraph();
};

//Transitions between graph components.
class ComponentLink {
  public:
    int nextComp;
    int prevComp;
    ComponentLink* next;
    int linkInstances;  //How many transitions between the vertices of these two components are there.

    int proteinNo;  //The protein that triggers a transition.
    double thrValue;  //Threshold value, usually relative.
    short int comparison;   //Comparison with protein threshold.
    //0: < ,
    //1: <= ,
    //2: >= ,
    //3: > .

    ComponentLink();
    ComponentLink(int, int, ComponentLink*, int, double, short int);

    string createLabel();

    ComponentLink* nextTrans() const;
    int getNext() const;
    int getPrev() const;
};

//The identificator of a vertex within a component.
class VertIDInComp {
  public:
    string descr;
    int comp;
	  bool toCollection;

    VertIDInComp();
    VertIDInComp(string, int);
};

//A state graph for a hybrid system.
class HybridSystem {
  public:
    //The number of vertices within this graph.
    int size;
    //Edges stored as lists of vertice neighbours.
    vector<TransitionLink*> nextStates;
    //Edges in the transposed graph.
    vector<TransitionLink*> nextTranspStates;
    //The index of the number of states, sorted by unique descriptions of states.
    map<string, int> verticeNo;
    //Descriptions of states.
    vector<HybridState> verticeDescr;
    //Vertices in the full state graph.
    vector<Vertice> vertices;

    //Strongly connected components.
    vector<Component> components;
    //Edges between components.
    vector<ComponentLink*> nextComponents;

    //Components that are of interest, usually attractors.
    vector<Component> significantComponents;

    Network* myNetwork;
    int proteinCount;

    int attractorCount;

    string fileName;
    ofstream* outfile;

    vector<GeneUncertainties> initialStates;
    vector<Uncertainty> bindingUncertainties;

    HybridSystem();
    HybridSystem(Network*);

    void computeNextState(HybridState*);  //Find all possible transitions from a hybrid system state.
    //Recompute expression for a hybrid system state.
    void recomputeExpressionForState(HybridState*, vector<int>&, bool);
    //Create a transition to a hybrid system state that has been found.
    void addStateTransition(HybridState*, HybridState*, int, bool);
	  bool addState(HybridState*, vector<int>&, bool); //Add new state to the system.

    void addTransition(int, Transition*);

    void adjustProteinRegion(HybridState*, short int);

    bool getNextInitialState(HybridState* &, bool&, int&);

    //Determine strongly connected components in the state transition graph.
    void getStronglyConnectedComponents(int, vector<Vertice>&, vector<TransitionLink*>&,
      vector<TransitionLink*>&, vector<Component>&, vector<ComponentLink*>&);
    void depthFirstSearch(vector<Vertice>&, vector<TransitionLink*>&,
      stack<int>&, stack<int>&, vector<Component>&, vector<ComponentLink*>&,
      int);
    void createTransposedGraph(vector<Vertice>&, vector<TransitionLink*>&,
    vector<TransitionLink*>& );

    void computeAllComponents(ostream&, bool);

    void output(ostream&);
    void outputGraph(ostream&, vector<Vertice>&, vector<TransitionLink*>&);
    void outputComponentGraph(ostream&, vector<Component>&, vector<ComponentLink*>&);

    void outputComponentDescription(Component&, ostream&);

    void outputStratifiedGraph(ostream&, vector<Component>&,
      vector<TransitionLink*>&, vector<Vertice>&);

    void clearComponentEdges(vector<ComponentLink*>&);
    void clearEdges(vector<TransitionLink*>&);

    void getComponentRegions(Component&);

    void mapComponents(vector<Component>&, vector<HybridState>&);

    void clearStates(bool);
};

//Uncertainty within a state of a binding site.
class Uncertainty {
  public:
    int siteNo;  //The number of the binding site.
    short int currValue;  //Current assigned state of the site.
    short int aboveUp;    //How many proteins are above the upper threshold.
    short int proteinCount; //How many proteins can bind this site.
    vector<short int> allowedStates;  //States which are possible for this site.

    Uncertainty();
    Uncertainty(int);
	  friend ostream& operator<<(ostream&, const Uncertainty&);
};

//Uncertainties for all binding sites affecting a gene.
class GeneUncertainties {
  public:
    short int protRegion;
    short int extreme;

    GeneUncertainties();
};

string trim(const string& arg);
int atoi(const string& s);
double atof(const string& s);
string intToStr(int& num);
