# Supplementary material for: Dynamics of gene regulatory networks and their dependence on network topology and quantitative parameters – the case of phage λ
Source: BMC Bioinformatics. 2019 May 31;20:296. doi: 10.1186/s12859-019-2909-z (PMC6544977; doi:10.1186/s12859-019-2909-z)
Supplement: Supplementary file 1 — Software package implementing our proposed method of attractor analysis. It contains source files, user manual and the phage λ model described in this manuscript. Following subsections describe files from the package. ModelDescription.txt: Definition of the phage λ model that is analysed within this paper. ModelConstraints.txt: File that specifies partial constraints for the orderings of binding site affinities. Here, the constraints are applicable to our phage λ model. HSM_graph_analysis.cpp: The main component of the software that identifies all feasible states of a system. HSM_graph_analysis.h: The second component of the software for graph analysis. It is a C++ header file which contains definitions of classes and data structures. HSM_instructions.pdf: Instructions for compiling and running the software that constructs a graph describing all possible states of a system. Formats of input and output files are described as well. Thr.txt: File containing the orderings of binding site affinities for all proteins. ExtractStates.pl: Perl script that extracts all stable states from a state transition graph. MergeStates.pl: Perl script that characterises and summarises stable states. It aggregates the information about stable states for several state graphs. AnalyseStates.pl: Perl script that characterises stable states of a system by describing the feasible behaviours within them. ThresholdOrderings.pl: Perl script that generates all linear orderings of binding site thresholds that are consistent with a set of constraints defining partially known orderings. (ZIP 84 kb) [file 12859_2019_2909_MOESM1_ESM.zip › HSM/MergeStates.pl]

#!~/bin/perl-5.8.5 -w
my $filePrefix = $ARGV[0];
my $firstFile = $ARGV[1];
my $lastFile = $ARGV[2];
my $aggregFile = $ARGV[3];
my $summaryFile = $ARGV[4];
my $thresholdFile = $ARGV[5];

sub trim($)
{
	my $string = shift;
	$string =~ s/^\s+//;
	$string =~ s/\s+$//;
	return $string;
};

open (inLoci, "$filePrefix$firstFile.txt") or die "Cannot create graph file.";
open (outLoci, $aggregFile) or die "Cannot create attractor output file.";
open (outSum, $summaryFile) or die "Cannot create summary output file.";
open (outThr, $thresholdFile) or die "Cannot create threshold output file.";

my @items; my $i; my $j; my $h; my $z;

my $compNo = -1;
my $insideSubgraph = 0;
my $initialPart = 0;

print outLoci "digraph {\n";
print outLoci "graph [dpi=300];\n";
print outLoci "rankdir=TB;\n";
print outLoci "node [shape=rectangle];\n";

my $lastVert = 0;

my $vertCount; my $type; my $edgeLine; my $edgeDescr; my $edge;
my $vertLabel; my $vertName; my $leftVert; my $rightVert; my $edgeVert; my $vert;
my $vertLongDescr;

my @allAttractors;
my @componentVert;
my @componentEdges;
my @componentType;
my @componentThresholds;

my @allEdges;
my @vertDefs;

my %vertIndex;
my %vertToLocal;

# Read model file and constraints for threshold orderings.
while (<inLoci>) {
  if ($_ =~ m{subgraph\s*}gx) {
		$insideSubgraph = 1;
		$initialPart = 1;
		$vertCount = 0;
	};
	if ($_ =~ m{\}\s*}gx) {
    if ($insideSubgraph == 1) {
		  $insideSubgraph = 0;
		  $componentVert[$compNo] = $vertCount;
		  $componentEdges[$compNo] = 0;
			$componentThresholds[$compNo] = "$firstFile";
	  };
	};
	if ($_ =~ m{color\s*}gx) {
    if ($initialPart == 1) {
		  $initialPart = 0;
		  if ($_ =~ m{magenta\s*}gx) {
			  $type = 1;
			  $compNo++;
		  };
		  if ($_ =~ m{blue\s*}gx) {
			  $type = 2;
			  $compNo++;
		  };
			if ($_ =~ m{brown\s*}gx) {
			  $type = 3;
			  $compNo++;
		  };

			$componentType[$compNo] = $type;
			$allAttractors[$compNo] = {};
			$allEdges[$compNo] = {};
			$vertDefs[$compNo] = {};
	  };
	};

	if ($insideSubgraph == 1) {
		if ($_ =~ m{v[0-9]+\s*}gx) {
			$vertCount++;

			$lastVert++;
			$vert = "v$lastVert";
			$vertIndex{$vert} = $compNo;

			@items = split(/\[/, $_);
			$vertName = trim($items[0]);
			$vertLongDescr = trim($items[1]);

			if ($_ =~ m{state\s*}gx) {
				my $p = pos($_);
        $vertLabel = substr($_, $p, -5);

        $allAttractors[$compNo]{$vertLabel} = $vert;
				$vertDefs[$compNo]{$vert} = $vertLongDescr;

			  $vertToLocal{$vertName} = $vert;
		  };
		};
	};

	if ($_ =~ m{\-\>\s*}gx) {
    @items = split(/\[/, $_);
		$edgeDescr = trim($items[1]);
		$edgeLine = trim($items[0]);

    @items = split(/ /, $edgeLine);

    $leftVert = $vertToLocal{trim($items[0])};
		$rightVert = $vertToLocal{trim($items[2])};

		$edge = "$leftVert -> $rightVert";

		my $leftCompNo = $vertIndex{$leftVert};

		$allEdges[$leftCompNo]{$edge} = $edgeDescr;
		$componentEdges[$leftCompNo]++;
	};
};

close inLoci;

sub outputMappings() {
  my $h;

  print "global components\n";
  for ($h = 0; $h < @componentType; $h++) {
	  $vert = $componentVert[$h];
	  $edge = $componentEdges[$h];
	  $type = $componentType[$h];
	  print "component $h type $type vertices $vert edges $edge\n";
  };

  print "allAttractors\n";
  for ($h = 0; $h < @allAttractors; $h++) {
    my @vertList = keys %{ $allAttractors[$h] };
		for ($z = 0; $z < @vertList; $z++) {
			$vert = $allAttractors[$h]{$vertList[$z]};
		  $vertDescr = $vertList[$z];
		  print "vertex $vert descr $vertDescr component $h\n";
		};
  };

  print "allEdges\n";
  for ($h = 0; $h < @allEdges; $h++) {
		my @edgeList = keys %{ $allEdges[$h] };
    for ($z = 0; $z < @edgeList; $z++) {
			$edge = $edgeList[$z];
		  $edgeDescr = $allEdges[$h]{$edgeList[$z]};
		  print "edge $edge descr $edgeDescr component $h\n";
		};
  };

  print "vertIndex\n";
  my @vertList = keys %vertIndex;
  for ($h = 0; $h < @vertList; $h++) {
	  $oldComp = $vertIndex{$vertList[$h]};
	  $vert = $vertList[$h];
	  print "vertex $vert component $oldComp\n";
  };

  print "vertToLocal\n";
  @vertList = keys %vertToLocal;
  for ($h = 0; $h < @vertList; $h++) {
	  $vert = $vertList[$h];
	  $vertDescr = $vertToLocal{$vertList[$h]};
	  print "original vertex $vert local vertex $vertDescr\n";
  };
};

# outputMappings();

my @attractorCount;
$attractorCount[0] = $compNo + 1;

if ($lastFile > $firstFile) {
	$i = $firstFile + 1;
	while ($i <= $lastFile) {
    open (inLoci, "$filePrefix$i.txt") or die "Cannot create graph file.";

		my @currCompVert;
		my @currCompEdges;
		my @currCompType;

    my @currVertices;
		my @currEdges;
		my @currVertDefs;

		my %compIndex;
		my %currVertToLocal;

		my $localCompNo = -1;

		$insideSubgraph = 0;
		$initialPart = 0;

		while (<inLoci>) {
		  if ($_ =~ m{subgraph\s*}gx) {
				$insideSubgraph = 1;
				$initialPart = 1;
				$vertCount = 0;
			};
			if ($_ =~ m{\}\s*}gx) {
        if ($insideSubgraph == 1) {
				  $insideSubgraph = 0;
				  $currCompVert[$localCompNo] = $vertCount;
				  $currCompEdges[$localCompNo] = 0;
			  };
			};
			if ($_ =~ m{color\s*}gx) {
		    if ($initialPart == 1) {
				  $initialPart = 0;
				  if ($_ =~ m{magenta\s*}gx) {
					  $type = 1;
						$localCompNo++;
				  };
				  if ($_ =~ m{blue\s*}gx) {
					  $type = 2;
						$localCompNo++;
				  };
					if ($_ =~ m{brown\s*}gx) {
					  $type = 3;
						$localCompNo++;
				  };
					$currCompType[$localCompNo] = $type;

					$currVertices[$localCompNo] = {};
					$currEdges[$localCompNo] = {};
					$currVertDefs[$localCompNo] = {};
			  };
			};

			if ($insideSubgraph == 1) {
				if ($_ =~ m{v[0-9]+\s*}gx) {
					$vertCount++;

					@items = split(/\[/, $_);
					$vert = trim($items[0]);
					$vertLongDescr = trim($items[1]);

					$compIndex{$vert} = $localCompNo;

					if ($_ =~ m{state\s*}gx) {
						my $p = pos($_);
		        $vertLabel = substr($_, $p, -5);

					  $currVertices[$localCompNo]{$vertLabel} = $vert;
						$currVertDefs[$localCompNo]{$vert} = $vertLongDescr;
				  };
				};
			};

			if ($_ =~ m{\-\>\s*}gx) {
		    @items = split(/\[/, $_);
				$edgeDescr = trim($items[1]);
		    $edgeVert = trim($items[0]);

				@items = split(/ /, $edgeVert);

				$leftVert = trim($items[0]);
				$rightVert = trim($items[2]);

				my $currComp = $compIndex{$leftVert};

				$currEdges[$currComp]{$edgeVert} = trim($edgeDescr);
				$currCompEdges[$currComp]++;
			};
		};

		$attractorCount[$i - $firstFile] = $localCompNo + 1;

    close inLoci;
		$i++;

		my @attrMapping;

    # Start mapping components by vertice and edge counts.
		for ($h = 0; $h < @currCompVert; $h++) {
			my $attrList = "-1";
		  for ($j = 0; $j < @componentVert; $j++) {
        if (($componentVert[$j] == $currCompVert[$h]) &&
				($componentEdges[$j] == $currCompEdges[$h])) {
					 my %vertToGlobalComp;
					 my $attrFound = 1;
           # Check whether all vertices and edges are contained in the other component.
					 my @vertList = keys %{ $currVertices[$h] };
           for ($z = 0; $z < @vertList; $z++) {
             if (my $res = $allAttractors[$j]{$vertList[$z]}) {
               my $localVert = $currVertices[$h]{$vertList[$z]};
               $vertToGlobalComp{$localVert} = $res;
						 } else {
							 $attrFound = 0;
							 my $resVert = $vertList[$z];
						 };
					 };

           if ($attrFound == 1) {
             my @edgeList = keys %{ $currEdges[$h] };
					   for ($z = 0; $z < @edgeList; $z++) {
               @items = split(/ /, $edgeList[$z]);
							 $leftVert = $vertToGlobalComp{trim($items[0])};
							 $rightVert = $vertToGlobalComp{trim($items[2])};
							 $edge = "$leftVert -> $rightVert";

               if (my $edgeDescr = $allEdges[$j]{$edge}) {
								 my $currDescr = $currEdges[$h]{$edgeList[$z]};
								 if (!($edgeDescr eq $currDescr)) {
									 $attrFound = 0;
								 };
							 } else {
								 $attrFound = 0;
							 };
					   };
				   };

					 if ($attrFound == 1) {
						 if ($attrList eq "-1") {
							 $attrList = "$j";
						 } else {
							 $attrList = "$attrList $j";
						 };
					 };
				};
			};
			$attrMapping[$h] = $attrList;
		};

    my $p = $i - 1;
		for ($j = 0; $j < @attrMapping; $j++) {
			if ($attrMapping[$j] eq "-1") {
				$compNo++;
				$componentVert[$compNo] = $currCompVert[$j];
				$componentEdges[$compNo] = $currCompEdges[$j];
				$componentType[$compNo] = $currCompType[$j];
				$componentThresholds[$compNo] = "$p";

        @vertDescr = keys %{ $currVertices[$j] };

				$allAttractors[$compNo] = {};
				$vertDefs[$compNo] = {};
				$allEdges[$compNo] = {};

	      for ($h = 0; $h < @vertDescr; $h++) {
					$vert = $currVertices[$j]{$vertDescr[$h]};
				  $lastVert++;
				  my $newVert = "v$lastVert";
				  $vertIndex{$newVert} = $compNo;

					$vertLongDescr = $currVertDefs[$j]{$vert};

				  $allAttractors[$compNo]{$vertDescr[$h]} = "$newVert";
					$vertDefs[$compNo]{$newVert} = $vertLongDescr;

					$currVertToLocal{$vert} = $newVert;
        };

				@edgeList = keys %{ $currEdges[$j] };

				for ($h = 0; $h < @edgeList; $h++) {
          $edgeDescr = $currEdges[$j]{$edgeList[$h]};
				  @items = split(/ /, $edgeList[$h]);

				  $leftVert = $currVertToLocal{trim($items[0])};
				  $rightVert = $currVertToLocal{trim($items[2])};

				  $edge = "$leftVert -> $rightVert";

					$allEdges[$compNo]{$edge} = $edgeDescr;
        };
			} else {
				my $localMap = $attrMapping[$j];
				my $thr = $componentThresholds[$localMap];
				$componentThresholds[$localMap] = "$thr $p";
			};
		};

		# Output of data structures
		for ($h = 0; $h < @currCompVert; $h++) {
			$vert = $currCompVert[$h];
			$edge = $currCompEdges[$h];
			$type = $currCompType[$h];
		};

    # outputMappings();
	};
};

# Output attractor count for each ordering.
print outSum "threshold.order attractor.count\n";
for ($i = 0; $i < @attractorCount; $i++) {
  my $thr = $i + $firstFile;
	my $count = $attractorCount[$i];
  print outSum "$thr $count\n";
};
close outSum;

print outThr "attractor.no : thresholds\n";
for ($i = 0; $i < @componentThresholds; $i++) {
	my $thr = $componentThresholds[$i];
	my $attr = $i + 1;
	print outThr "$attr : $thr\n";
};
close outThr;

# Output aggregated components.
my @vertKeys;
my @edgeKeys;

for ($i = 0; $i < @allAttractors; $i++) {
	$type = $componentType[$i];

  my $ind = $i + 1;
	print outLoci "subgraph cluster_$ind {\n";
	print outLoci "style = filled;\n";
	if ($type == 1) {
	  print outLoci "color=magenta;\n";
  };
	if ($type == 2) {
		print outLoci "color=blue;\n";
	};
	if ($type == 3) {
		print outLoci "color=brown;\n";
	};
	print outLoci "node [style=filled, color=white];\n";

  @vertKeys = keys %{ $allAttractors[$i] };
  for ($j = 0; $j < @vertKeys; $j++) {
		$vert = $allAttractors[$i]{$vertKeys[$j]};
		$vertDescr = $vertDefs[$i]{$vert};
    print outLoci "$vert \[$vertDescr\n";
	};
	print outLoci "}\n";
};

for ($i = 0; $i < @allEdges; $i++) {
	@edgeKeys = keys %{ $allEdges[$i] };
	for ($j = 0; $j < @edgeKeys; $j++) {
	  $edgeDescr = $allEdges[$i]{$edgeKeys[$j]};
	  $edge = $edgeKeys[$j];
	  print outLoci "$edge \[$edgeDescr\n";
  };
};

print outLoci "}\n";

close outLoci;
