# Supplementary material for: Dynamics of gene regulatory networks and their dependence on network topology and quantitative parameters – the case of phage λ
Source: BMC Bioinformatics. 2019 May 31;20:296. doi: 10.1186/s12859-019-2909-z (PMC6544977; doi:10.1186/s12859-019-2909-z)
Supplement: Supplementary file 1 — Software package implementing our proposed method of attractor analysis. It contains source files, user manual and the phage λ model described in this manuscript. Following subsections describe files from the package. ModelDescription.txt: Definition of the phage λ model that is analysed within this paper. ModelConstraints.txt: File that specifies partial constraints for the orderings of binding site affinities. Here, the constraints are applicable to our phage λ model. HSM_graph_analysis.cpp: The main component of the software that identifies all feasible states of a system. HSM_graph_analysis.h: The second component of the software for graph analysis. It is a C++ header file which contains definitions of classes and data structures. HSM_instructions.pdf: Instructions for compiling and running the software that constructs a graph describing all possible states of a system. Formats of input and output files are described as well. Thr.txt: File containing the orderings of binding site affinities for all proteins. ExtractStates.pl: Perl script that extracts all stable states from a state transition graph. MergeStates.pl: Perl script that characterises and summarises stable states. It aggregates the information about stable states for several state graphs. AnalyseStates.pl: Perl script that characterises stable states of a system by describing the feasible behaviours within them. ThresholdOrderings.pl: Perl script that generates all linear orderings of binding site thresholds that are consistent with a set of constraints defining partially known orderings. (ZIP 84 kb) [file 12859_2019_2909_MOESM1_ESM.zip › HSM/ModelConstraints.txt]

SUBSTANCE Q
SUBSTANCE CII
SUBSTANCE P
SUBSTANCE O
SUBSTANCE CRO
SUBSTANCE CI
SUBSTANCE INT
SUBSTANCE XIS
SUBSTANCE CIII
SUBSTANCE N

BINDINGSITE bN
BINDINGFACTOR N

BINDINGSITE bCII-1
BINDINGFACTOR CII

BINDINGSITE bCII-2
BINDINGFACTOR CII

BINDINGSITE bOR3
BINDINGFACTOR CI
BINDINGFACTOR CRO

BINDINGSITE bOR2
BINDINGFACTOR CI
BINDINGFACTOR CRO

BINDINGSITE bOR1
BINDINGFACTOR CI
BINDINGFACTOR CRO

BINDINGSITE bOL3
BINDINGFACTOR CI
BINDINGFACTOR CRO

BINDINGSITE bOL2
BINDINGFACTOR CI
BINDINGFACTOR CRO

BINDINGSITE bOL1
BINDINGFACTOR CI
BINDINGFACTOR CRO

BINDINGSITE bQ
BINDINGFACTOR Q

ORDER CI = bOR1.dis < bOR1.as < bOR2.dis < bOR2.as < bOR3.dis < bOR3.as
ORDER CI = bOL1.dis < bOL1.as < bOL2.dis < bOL2.as < bOL3.dis < bOL3.as
ORDER CRO = bOR3.dis < bOR3.as < bOR2.dis < bOR2.as < bOR1.dis < bOR1.as
ORDER CRO = bOL3.dis < bOL3.as < bOL2.dis < bOL2.as < bOL1.dis < bOL1.as

CLOSE_THRESHOLDS CI = bOR1 bOR2 bOR3 bOL1 bOL2 bOL3

CLOSE_THRESHOLDS CRO = bOR1 bOR2 bOR3 bOL1 bOL2 bOL3

ORDER CII = bCII-2.dis < bCII-2.as < bCII-1.dis < bCII-1.as

ORDER Q = bQ.dis < bQ.as

ORDER N = bN.dis < bN.as
