# Supplementary material for: Dynamics of gene regulatory networks and their dependence on network topology and quantitative parameters – the case of phage λ
Source: BMC Bioinformatics. 2019 May 31;20:296. doi: 10.1186/s12859-019-2909-z (PMC6544977; doi:10.1186/s12859-019-2909-z)
Supplement: Supplementary file 1 — Software package implementing our proposed method of attractor analysis. It contains source files, user manual and the phage λ model described in this manuscript. Following subsections describe files from the package. ModelDescription.txt: Definition of the phage λ model that is analysed within this paper. ModelConstraints.txt: File that specifies partial constraints for the orderings of binding site affinities. Here, the constraints are applicable to our phage λ model. HSM_graph_analysis.cpp: The main component of the software that identifies all feasible states of a system. HSM_graph_analysis.h: The second component of the software for graph analysis. It is a C++ header file which contains definitions of classes and data structures. HSM_instructions.pdf: Instructions for compiling and running the software that constructs a graph describing all possible states of a system. Formats of input and output files are described as well. Thr.txt: File containing the orderings of binding site affinities for all proteins. ExtractStates.pl: Perl script that extracts all stable states from a state transition graph. MergeStates.pl: Perl script that characterises and summarises stable states. It aggregates the information about stable states for several state graphs. AnalyseStates.pl: Perl script that characterises stable states of a system by describing the feasible behaviours within them. ThresholdOrderings.pl: Perl script that generates all linear orderings of binding site thresholds that are consistent with a set of constraints defining partially known orderings. (ZIP 84 kb) [file 12859_2019_2909_MOESM1_ESM.zip › HSM/ModelDescription.txt]

SUBSTANCE Struc
SUBSTANCE Q
SUBSTANCE CII
SUBSTANCE P
SUBSTANCE O
SUBSTANCE CRO
SUBSTANCE CI
SUBSTANCE INT
SUBSTANCE XIS
SUBSTANCE CIII
SUBSTANCE N

BINDINGSITE bN
BINDINGFACTOR N

BINDINGSITE bCII-1
BINDINGFACTOR CII

BINDINGSITE bCII-2
BINDINGFACTOR CII

BINDINGSITE bOR3
BINDINGFACTOR CI
BINDINGFACTOR CRO

BINDINGSITE bOR2
BINDINGFACTOR CI
BINDINGFACTOR CRO

BINDINGSITE bOR1
BINDINGFACTOR CI
BINDINGFACTOR CRO

BINDINGSITE bOL3
BINDINGFACTOR CI
BINDINGFACTOR CRO

BINDINGSITE bOL2
BINDINGFACTOR CI
BINDINGFACTOR CRO

BINDINGSITE bOL1
BINDINGFACTOR CI
BINDINGFACTOR CRO

BINDINGSITE bQ
BINDINGFACTOR Q

PROMOTER PQ
GENE Struc
CONTROLFUNC 2-2-on
BINDINGSITE bQ

PROMOTER PME
GENE CI
CONTROLFUNC 2-3-3-3-2-PME
BINDINGSITE bCII-1
BINDINGSITE bOR3
BINDINGSITE bOR2
BINDINGSITE bOR1

PROMOTER PR
GENE CII
GENE CRO
GENE O
GENE P
CONTROLFUNC 3-3-3-2-PR
BINDINGSITE bOR3
BINDINGSITE bOR2
BINDINGSITE bOR1

PROMOTER PRN
GENE Q
CONTROLFUNC 2-3-3-3-2-PRN
BINDINGSITE bN
BINDINGSITE bOR3
BINDINGSITE bOR2
BINDINGSITE bOR1

PROMOTER PL
GENE XIS
GENE N
GENE CIII
CONTROLFUNC 3-3-3-2-PL
BINDINGSITE bOL3
BINDINGSITE bOL2
BINDINGSITE bOL1

PROMOTER PINT
GENE INT
CONTROLFUNC 2-3-3-3-2-PINT
BINDINGSITE bCII-2
BINDINGSITE bOL3
BINDINGSITE bOL2
BINDINGSITE bOL1

CONTROLFUNCTION				
2-3-3-3-2-PINT
bCII-2 bOL3 bOL2 bOL1			
0 0 0 0 0
0 0 0 1 0
0 0 0 2 0
0 0 1 0 0
0 0 1 1 0
0 0 1 2 0
0 0 2 0 0
0 0 2 1 0
0 0 2 2 0
0 1 0 0 0
0 1 0 1 0
0 1 0 2 0
0 1 1 0 0
0 1 1 1 0
0 1 1 2 0
0 1 2 0 0
0 1 2 1 0
0 1 2 2 0
0 2 0 0 0
0 2 0 1 0
0 2 0 2 0
0 2 1 0 0
0 2 1 1 0
0 2 1 2 0
0 2 2 0 0
0 2 2 1 0
0 2 2 2 0
1 0 0 0 1
1 0 0 1 1
1 0 0 2 1
1 0 1 0 1
1 0 1 1 1
1 0 1 2 1
1 0 2 0 1
1 0 2 1 1
1 0 2 2 1
1 1 0 0 1
1 1 0 1 1
1 1 0 2 1
1 1 1 0 1
1 1 1 1 1
1 1 1 2 1
1 1 2 0 1
1 1 2 1 1
1 1 2 2 1
1 2 0 0 1
1 2 0 1 1
1 2 0 2 1
1 2 1 0 1
1 2 1 1 1
1 2 1 2 1
1 2 2 0 1
1 2 2 1 1
1 2 2 2 1
END
CONTROLFUNCTION
2-2-on
bQ
0 0
1 1
END		
CONTROLFUNCTION				
2-3-3-3-2-PME	
bCII-1 bOR3 bOR2 bOR1	
0 0 0 0 0
0 0 0 1 1
0 0 0 2 1
0 0 1 0 1
0 0 1 1 1
0 0 1 2 1
0 0 2 0 1
0 0 2 1 1
0 0 2 2 1
0 1 0 0 0
0 1 0 1 0
0 1 0 2 0
0 1 1 0 0
0 1 1 1 0
0 1 1 2 0
0 1 2 0 0
0 1 2 1 0
0 1 2 2 0
0 2 0 0 0
0 2 0 1 0
0 2 0 2 0
0 2 1 0 0
0 2 1 1 0
0 2 1 2 0
0 2 2 0 0
0 2 2 1 0
0 2 2 2 0
1 0 0 0 1
1 0 0 1 1
1 0 0 2 1
1 0 1 0 1
1 0 1 1 1
1 0 1 2 1
1 0 2 0 1
1 0 2 1 1
1 0 2 2 1
1 1 0 0 0
1 1 0 1 0
1 1 0 2 0
1 1 1 0 0
1 1 1 1 0
1 1 1 2 0
1 1 2 0 0
1 1 2 1 0
1 1 2 2 0
1 2 0 0 0
1 2 0 1 0
1 2 0 2 0
1 2 1 0 0
1 2 1 1 0
1 2 1 2 0
1 2 2 0 0
1 2 2 1 0
1 2 2 2 0
END
CONTROLFUNCTION		
2-3-3-3-2-PRN
bN bOR3 bOR2 bOR1
0 0 0 0 0
0 0 0 1 0
0 0 0 2 0
0 0 1 0 0
0 0 1 1 0
0 0 1 2 0
0 0 2 0 0
0 0 2 1 0
0 0 2 2 0
0 1 0 0 0
0 1 0 1 0
0 1 0 2 0
0 1 1 0 0
0 1 1 1 0
0 1 1 2 0
0 1 2 0 0
0 1 2 1 0
0 1 2 2 0
0 2 0 0 0
0 2 0 1 0
0 2 0 2 0
0 2 1 0 0
0 2 1 1 0
0 2 1 2 0
0 2 2 0 0
0 2 2 1 0
0 2 2 2 0
1 0 0 0 1
1 0 0 1 0
1 0 0 2 0
1 0 1 0 0
1 0 1 1 0
1 0 1 2 0
1 0 2 0 0
1 0 2 1 0
1 0 2 2 0
1 1 0 0 1
1 1 0 1 0
1 1 0 2 0
1 1 1 0 0
1 1 1 1 0
1 1 1 2 0
1 1 2 0 1
1 1 2 1 0
1 1 2 2 0
1 2 0 0 1
1 2 0 1 0
1 2 0 2 0
1 2 1 0 0
1 2 1 1 0
1 2 1 2 0
1 2 2 0 0
1 2 2 1 0
1 2 2 2 0
END
CONTROLFUNCTION	
3-3-3-2-PL
bOR3 bOR2 bOR1			
0 0 0 1
0 0 1 0
0 0 2 0
0 1 0 0
0 1 1 0
0 1 2 0
0 2 0 0
0 2 1 0
0 2 2 0
1 0 0 1
1 0 1 0
1 0 2 0
1 1 0 0
1 1 1 0
1 1 2 0
1 2 0 0
1 2 1 0
1 2 2 0
2 0 0 1
2 0 1 0
2 0 2 0
2 1 0 0
2 1 1 0
2 1 2 0
2 2 0 0
2 2 1 0
2 2 2 0
END
CONTROLFUNCTION	
3-3-3-2-PR
bOR3 bOR2 bOR1
0 0 0 1
0 0 1 0
0 0 2 0
0 1 0 0
0 1 1 0
0 1 2 0
0 2 0 0
0 2 1 0
0 2 2 0
1 0 0 1
1 0 1 0
1 0 2 0
1 1 0 0
1 1 1 0
1 1 2 0
1 2 0 0
1 2 1 0
1 2 2 0
2 0 0 1
2 0 1 0
2 0 2 0
2 1 0 0
2 1 1 0
2 1 2 0
2 2 0 0
2 2 1 0
2 2 2 0
END
