# Supplementary material for: Dynamics of gene regulatory networks and their dependence on network topology and quantitative parameters – the case of phage λ
Source: BMC Bioinformatics. 2019 May 31;20:296. doi: 10.1186/s12859-019-2909-z (PMC6544977; doi:10.1186/s12859-019-2909-z)
Supplement: Supplementary file 1 — Software package implementing our proposed method of attractor analysis. It contains source files, user manual and the phage λ model described in this manuscript. Following subsections describe files from the package. ModelDescription.txt: Definition of the phage λ model that is analysed within this paper. ModelConstraints.txt: File that specifies partial constraints for the orderings of binding site affinities. Here, the constraints are applicable to our phage λ model. HSM_graph_analysis.cpp: The main component of the software that identifies all feasible states of a system. HSM_graph_analysis.h: The second component of the software for graph analysis. It is a C++ header file which contains definitions of classes and data structures. HSM_instructions.pdf: Instructions for compiling and running the software that constructs a graph describing all possible states of a system. Formats of input and output files are described as well. Thr.txt: File containing the orderings of binding site affinities for all proteins. ExtractStates.pl: Perl script that extracts all stable states from a state transition graph. MergeStates.pl: Perl script that characterises and summarises stable states. It aggregates the information about stable states for several state graphs. AnalyseStates.pl: Perl script that characterises stable states of a system by describing the feasible behaviours within them. ThresholdOrderings.pl: Perl script that generates all linear orderings of binding site thresholds that are consistent with a set of constraints defining partially known orderings. (ZIP 84 kb) [file 12859_2019_2909_MOESM1_ESM.zip › HSM/ThresholdOrderings.pl]

#!~/bin/perl-5.8.5 -w
my $modelFile = $ARGV[0];
my $thrSuffix = $ARGV[1];
my $firstNo = $ARGV[2];

sub trim($)
{
	my $string = shift;
	$string =~ s/^\s+//;
	$string =~ s/\s+$//;
	return $string;
};

open (inLoci, $modelFile) or die "Cannot create model file.";

my %proteinList; my $proteinCount = 0;
my @proteinArray;
my @items;
my %siteList; my $siteCount = 0;
my $insideFunction = 0;

my @allOrderings;
my @allThresholds;
my @thresholdCount;
my @movingPositions;

my @thresholdNames;

my %thresholdPairs;

my @constraintList;
my $constraintCount = 0;

my %thresholdsAbove;
my %thresholdPositions;
my $i; my $j;

sub addConstraint
{
	my $protName = shift;
	my $constraintDescr = shift;
	my $name;
	my $lowerThrIndex = -1;
	my $h; my $up;

  my @thresh = split(/</, $constraintDescr);

	my $protein = $proteinList{$protName};
  if ($protein) {
	  $protein--;
	};

  for ($h = 0; $h < @thresh; $h++) {
		$currInfo = trim($thresh[$h]);
		my @res = split(/\./, $currInfo);
		$name = trim($res[0]);
		if (@res > 1) {
		  $up = trim($res[1]);
	  };

    my $key = "$protName $name";
		$j = $thresholdPairs{$key};

    my $place = 0;
    if ($j == 2) {
		  $key = "$protName $name $up";
		  $place = $thresholdPositions{$key};
	  } else {
			$key = "$protName $name";
		  $place = $thresholdPositions{$key};
	  };

    if ($place) {
			$place--;
		  if ($lowerThrIndex > -1) {
				if ($place != $lowerThrIndex) {
					$place++;
			    my $thr = "$protein $lowerThrIndex";
			    if (my $out = $thresholdsAbove{ $thr }) {
            $thresholdsAbove{ $thr } = "$out\|$place";
				  } else {
            $thresholdsAbove{ $thr } = "$place";
				  };
					$place--;
			  };
			};
			$lowerThrIndex = $place;
    };
	};
};

# Read model file and constraints for threshold orderings.
while (<inLoci>) {
  #Throw away comments.
  if ($_ =~ m{^\#}gx) {
  }
  else {
    if ($_ =~ m{SUBSTANCE\s*}gx) {
			if ($insideFunction == 0) {
			  @items = split(/ /, $_);
        $proteinList{trim($items[1])} = $proteinCount + 1;
			  $allOrderings[$proteinCount] = [];
			  $allThresholds[$proteinCount] = [];
				$thresholdNames[$proteinCount] = [];
			  $thresholdCount[$proteinCount] = 0;
				$proteinArray[$proteinCount] = trim($items[1]);
			  $proteinCount++;

        my $key = trim($items[1]);
		  };
		};
		if ($_ =~ m{BINDINGSITE\s*}gx) {
			if ($insideFunction == 0) {
			  @items = split(/ /, $_);
			  $currSite = trim($items[1]);
			  $siteList{$currSite} = $siteCount + 1;
			  $siteCount++;
		  };
		};
		if ($_ =~ m{BINDINGFACTOR\s*}gx) {
			@items = split(/ /, $_);
			$currFactor = trim($items[1]);
			my $pNo = $proteinList{$currFactor};
      if ($pNo) {
        my $key = "$currFactor $currSite";
        $thresholdPairs{$key} = 2;
			};
		};
		if ($_ =~ m{CONTROLFUNC\s*}gx) {
			$insideFunction = 1;
		};
		if ($_ =~ m{ORDER\s*}gx) {
      $constraintList[$constraintCount] = $_;
			$constraintCount++;
		};
		if ($_ =~ m{CLOSE_THRESHOLDS\s*}gx) {
			@items = split(/=/, $_);
			my $constr = trim($items[1]);
			my $id = trim($items[0]);
			@items = split(/ /, $id);
			$currFactor = trim($items[1]);
			my $pNo = $proteinList{$currFactor};
			if ($pNo) {
				@items = split(/ /, $constr);

			  for ($h = 0; $h < @items; $h++) {
					$currSite = trim($items[$h]);
					my $key = "$currFactor $currSite";
	        $thresholdPairs{$key} = 1;
				};
			};
		};
	};
};

close inLoci;

# Initialise all thresholds.
my @everyPair = keys %thresholdPairs;

for ($i = 0; $i < @everyPair; $i++) {
  @items = split(/ /, $everyPair[$i]);
	$currFactor = trim($items[0]);
	$currSite = trim($items[1]);
	my $pNo = $proteinList{$currFactor};
	if ($pNo) {
		$pNo--;

		my $thrCount = $thresholdPairs{$everyPair[$i]};

    ${ $allThresholds[$pNo] }[ $thresholdCount[$pNo] ] = 0;
    ${ $allOrderings[$pNo] }[ $thresholdCount[$pNo] ] = 0;

    if ($thrCount == 2) {
		  ${ $allThresholds[$pNo] }[ $thresholdCount[$pNo] + 1 ] = 0;
      ${ $allOrderings[$pNo] }[ $thresholdCount[$pNo] + 1 ] = 0;

			my $key = "$currFactor $currSite dis";
			$thresholdPositions{$key} = $thresholdCount[$pNo] + 1;
			${ $thresholdNames[$pNo] }[ $thresholdCount[$pNo] ] = $key;

			$key = "$currFactor $currSite as";
			$thresholdPositions{$key} = $thresholdCount[$pNo] + 2;
			${ $thresholdNames[$pNo] }[ $thresholdCount[$pNo] + 1 ] = $key;

			$thresholdCount[$pNo] = $thresholdCount[$pNo] + 2;
	  } else {
			my $key = "$currFactor $currSite";
			$thresholdPositions{$key} = $thresholdCount[$pNo] + 1;
			${ $thresholdNames[$pNo] }[ $thresholdCount[$pNo] ] = $key;

			$thresholdCount[$pNo] = $thresholdCount[$pNo] + 1;
		};
  };
};

# Add threshold ordering constraints.
for ($i = 0; $i < @constraintList; $i++) {
  @items = split(/=/, $constraintList[$i]);
  my $constr = trim($items[1]);
  my $id = trim($items[0]);
  @items = split(/ /, $id);
  $currFactor = trim($items[1]);

	addConstraint($currFactor, $constr);
};

# sub outputOrderings() {
# 	my $h; my $r;

# 	print outLoci "All orderings\n";
#   for ($h = 0; $h < @allOrderings; $h++) {
#     for ($r = 0; $r < @{ $allOrderings[$h] }; $r++) {
#       print outLoci "${ $allOrderings[$h] }[$r] ";
# 		};
# 		print outLoci "\n";
# 	};

# 	print outLoci "All thresholds\n";
#   for ($h = 0; $h < @allThresholds; $h++) {
#     for ($r = 0; $r < @{ $allThresholds[$h] }; $r++) {
#       print outLoci "${ $allThresholds[$h] }[$r] ";
# 		};
# 		print outLoci "\n";
# 	};

# 	print outLoci "Moving positions\n";
# 	for ($h = 0; $h < @movingPositions; $h++) {
# 		print outLoci "$movingPositions[$h] ";
# 	};
# 	print outLoci "\n";
# };

# sub outputThresholds() {
# 	my $h; my $r;

# 	print outLoci "Threshold count\n";
#   for ($h = 0; $h < @thresholdCount; $h++) {
# 		print outLoci "$thresholdCount[$h] ";
# 	};
# 	print outLoci "\n";

#   print outLoci "Threshold pairs\n";
# 	@items = keys %thresholdPairs;
# 	for ($h = 0; $h < @items; $h++) {
# 		my $key = $thresholdPairs{ $items[$h] };
# 		print outLoci "$items[$h] $key | ";
# 	};
# 	print outLoci "\n";

# 	print outLoci "Threshold names\n";
#   for ($h = 0; $h < @thresholdNames; $h++) {
#     for ($r = 0; $r < @{ $thresholdNames[$h] }; $r++) {
#       print outLoci "${ $thresholdNames[$h] }[$r] | ";
# 		};
# 		print outLoci "\n";
# 	};

#   print outLoci "Threshold positions\n";
#   @items = keys %thresholdPositions;
# 	for ($h = 0; $h < @items; $h++) {
# 		my $key = $thresholdPositions{ $items[$h] };
# 		print outLoci "$items[$h] $key | ";
# 	};
# 	print outLoci "\n";

# 	print outLoci "Thresholds above\n";
#   @items = keys %thresholdsAbove;
# 	for ($h = 0; $h < @items; $h++) {
# 		my $key = $thresholdsAbove{ $items[$h] };
# 		print outLoci "$items[$h] $key | ";
# 	};
# 	print outLoci "\n";
# };

sub outputFullOrder {
	my $h; my $r;

	my $orderNo = shift;

  my $thrFile = "$thrSuffix\_$orderNo.txt";
	open (outThr, $thrFile) or die "Cannot create output file.";

  for ($h = 0; $h < @allOrderings; $h++) {
		if (@{ $allOrderings[$h] } > 0) {
			print outThr "ORDER $proteinArray[$h] =";
      for ($r = 0; $r < @{ $allOrderings[$h] }; $r++) {
				my $draftThr = ${ $thresholdNames[$h] }[ ${ $allOrderings[$h] }[$r] - 1 ];
				@items = split(/ /, $draftThr);
				my $finalThr = trim($items[1]);
				if (@items > 2) {
					$finalThr = "$finalThr.$items[2]";
				} else {
					$finalThr = "$finalThr.dis $finalThr.as";
				};
        print outThr " $finalThr";
		  };
		  print outThr "\n";
	  };
	};

	close outThr;
};

for ($i = 0; $i < @thresholdCount; $i++) {
	if ($thresholdCount[$i] > 0) {
		for ($j = 0; $j < $thresholdCount[$i]; $j++) {
			$allOrderings[$i]->[$j] = $j + 1;
			$allThresholds[$i]->[$j] = $j;
		};
	};
};
for ($i = 0; $i < @thresholdCount; $i++) {
	$movingPositions[$i] = 0;
};

# outputThresholds;
# outputOrderings;

sub correctOrdering
{
	my $k; my $h;
	my $dependentSite;
	my $leftSide;
	my $correct = 1;
	my $allCorrect = 1;
  my $movPos;

	my $protein = shift;
	my $currThrRef = shift;

	my $size = @{ $currThrRef };

  $movPos = @{ $currThrRef } - 1;
	for ($k = 0; $k < $size; $k++) {
		$correct = 1;
		my $key = "$protein $k";
		my $thrList = $thresholdsAbove{ $key };
		if ($thrList) {
			my @res = split(/\|/, $thrList);

      for ($h = 0; $h < @res; $h++) {
			  $dependentSite = trim($res[$h]) - 1;
				if ($currThrRef->[$dependentSite] < $currThrRef->[$k]) {
					$correct = 0;
				};
				if ($correct == 0) {
					$allCorrect = 0;
					$leftSide = $currThrRef->[$dependentSite];
					if ($leftSide < $movPos) {
						$movPos = $leftSide;
					};
				};
			};
		};
	};

	return ($movPos, $allCorrect);
};

sub nextThresholdOrdering {
	my $k; my $h;
	my $val;
	my $change = 0;

	my $movPos = shift;
	my $permutRef = shift;
	my $thrRef = shift;

	if (@{ $permutRef } > 0) {
    $k = $movPos;
		for ($h = $k + 1; $h < @{ $permutRef }; $h++) {
			$val = $permutRef->[$h];
			$thrRef->[$val - 1] = -1;
		};

		while ($change == 0 && ($k >= 0)) {
			$val = $permutRef->[$k];
			$thrRef->[$val - 1] = -1;
			$val++;
			while ($val <= @{ $thrRef } && $change == 0) {
				if ($thrRef->[$val - 1] == -1) {
					$change = 1;
				} else {
					$val++;
				};
			};

			if ($change == 0) {
				$k--;
			} else {
				$thrRef->[$val - 1] = $k;
				$permutRef->[$k] = $val;
			};
		};

		if ($change == 1) {
			$k++;
			$h = 0;

			while ($k < @{ $permutRef }) {
				while ($thrRef->[$h] > -1) {
					$h++;
				};
				$thrRef->[$h] = $k;
				$permutRef->[$k] = $h + 1;
				$h++;
				$k++;
			};
		};
	};

	return $change;
};

sub nextOrdering {
	my $h; my $k;
  my $success;
	my $change = 0;
	my $orderCount = 1;

	my $roundNo = shift;

	$k = @allOrderings - 1;
	while ($change == 0 && ($k >= 0)) {
		my $existsNext = 1;
		$success = 0;
		while ($existsNext == 1 && $success == 0) {
			$existsNext = nextThresholdOrdering($movingPositions[$k], $allOrderings[$k],
			  $allThresholds[$k]);
			if ($existsNext == 1) {
				($h, $success) = correctOrdering( $k, $allThresholds[$k] );
				$movingPositions[$k] = $h;
			};
		};

		if ($existsNext == 0) {
			$k--;
		} else {
			$change = 1;
		};
	};

	if ($change == 1) {
		$k++;
		while ($k < @allOrderings) {
			if ($thresholdCount[$k] > 1) {
			  for ($h = 0; $h < $thresholdCount[$k]; $h++) {
				  $allOrderings[$k]->[$h] = $h + 1;
			  };

	      for ($h = 0; $h < $thresholdCount[$k]; $h++) {
				  $allThresholds[$k]->[$h] = $h;
			  };

	      my $success = 0;
	      ($h, $success) = correctOrdering($k, $allThresholds[$k]);
			  $movingPositions[$k] = $h;

			  while ($success == 0) {
				  my $existsNext;
	        $existsNext = nextThresholdOrdering($movingPositions[$k], $allOrderings[$k],
				    $allThresholds[$k]);
				  if ($existsNext == 1) {
					  ($h, $success) = correctOrdering($k, $allThresholds[$k]);
					  $movingPositions[$k] = $h;
				  };
			  };
		  };
			$k++;
		};
	};

  if ($change == 1) {
    outputFullOrder($roundNo);
  };
  # outputOrderings;

	return $change;
};

# Create the first ordering that is consistent with constraints.
for ($i = 0; $i < @thresholdCount; $i++) {
  if ($thresholdCount[$i] > 1) {

    my $success;
    ($j, $success) = correctOrdering($i, $allThresholds[$i]);
		$movingPositions[$i] = $j;
		while ($success == 0) {
			my $existsNext = 1;
      $existsNext = nextThresholdOrdering($movingPositions[$i], $allOrderings[$i],
			  $allThresholds[$i]);
			if ($existsNext == 1) {
				($j, $success) = correctOrdering($i, $allThresholds[$i]);
				$movingPositions[$i] = $j;
			};
		};
	};
};

my $roundNo = $firstNo;
outputFullOrder($roundNo);
# outputOrderings();

# Generate subsequent threshold orderings.
my $existsOrder = 1;
my $z = 1;
my $orderCount = 1;
while ($existsOrder && $z < 1000) {
	my $currCount = $orderCount + $firstNo;
  $existsOrder = nextOrdering($currCount);
	if ($existsOrder == 1) {
		$orderCount++;
	};
	$z++;
};

# print outLoci "threshold ordering count: $orderCount\n";

# close outLoci;
